# Supplementary material for: Volatile Flavor of Tricholoma matsutake from the Different Regions of China by Using GC×GC-TOF MS
Source: Foods. 2025 May 21;14(10):1824. doi: 10.3390/foods14101824 (PMC12111696; doi:10.3390/foods14101824)
Supplement: Supplementary file 1 [file foods-14-01824-s001.zip › Table S1.xlsx]

## Sheet: Sheet1
Name	Class	CAS	Formula	KEGG	OdorCharacter	flavor_profile	CX1	CX2	CX3	DL1	DL2	DL3	DQ1	DQ2	DQ3	JL1	JL2	JL3	SC1	SC2	SC3	XZ1	XZ2	XZ3
Hexadecanoic acid, ethyl ester	Esters	628-97-7	C18H36O2		Wax	fruity, wax, mild, creamy, milky, balsam, waxy	620353644	399887559	300772072	3598207	5958050	279520900	336688237	361084650	135530355	468940943	611670607	398349840	218806710	459034005	458284868	16230382	18390734	24212208
10-Undecenoic acid, ethyl ester	Esters	692-86-4	C13H24O2			fruity, creamy, soapy, cognac, musty, clean, waxy	0	0	0	219425	429722	0	0	0	0	0	0	0	0	0	0	0	0	0
2(3H)-Furanone, dihydro-5-(2-octenyl)-, (Z)-	Organoheterocyclic compounds	18679-18-0	C12H20O2			fruity, peach, creamy, dairy, sweet, fatty, waxy	0	0	0	0	811844	1023803	0	0	0	0	0	452275	1636114	1243901	1964622	888329	1223511	1241638
2-Undecanone	Ketones	112-12-9	C11H22O	C01875	Orange, Fresh, Green	fruity, green, creamy, fresh, orange, orris, floral, fatty, iris, waxy	112772838	105681946	123939945	45746307	66571416	80990505	113561612	97563724	109364447	132566315	131652197	103957827	143805954	121230493	107858073	79477907	84832210	101151877
2-Nonanol	Alcohols	628-99-9	C9H20O		Rose	fruity, green, creamy, orange, citrus, cucumber, cheese, waxy	0	0	0	0	0	886367	518621	1427635	601300	0	0	0	1785687	0	1951337	1052072	0	0
Butanal	Aldehydes	123-72-8	C4H8O	C01412	pungent	fruity, malty, bready, cocoa, floral, citrus, meaty, musty, wine_like, creamy, pungent, herbaceous, vegetable, green, spicy, earthy, fatty, woody, chocolate, nutty, apple, pear	0	24690	4903640	0	0	0	0	1994026	0	1679592	8893799	0	0	4042054	9544000	1232835	7981650	4168560
2,3-Hexanedione	Ketones	3848-24-6	C6H10O2			fruity, dry, creamy, oily, sweet, phenolic, fatty, caramel, butter	0	0	0	0	0	432976	0	3152108	2042666	0	0	0	529255	0	1608188	0	0	0
2-Octenoic acid, ethyl ester	Esters	2351-90-8	C10H18O2			fruity, green, musty, pungent, oily, tropical, waxy	0	0	0	0	0	0	0	0	0	0	0	801277	0	7400764	0	0	742972	0
Tridecanal	Aldehydes	10486-19-8	C13H26O			flower, grapefruit peel, musty, fresh, aldehydic, soapy, sweet, citrus, clean, petal, waxy	3209978	3716286	2977335	1115499	1464891	3174536	4807506	3467181	3203863	3427029	3344509	2708559	4184621	4366792	3738454	2263011	3254750	3867721
Decanoic acid, ethyl ester	Esters	110-38-3	C12H24O2		Brandy	fruity, brandy, oily, apple, sweet, pear, grape, waxy	2826665	2235480	2072100	169730	172568	2300062	2524419	1980440	1566744	3197898	4045066	2612281	3923808	2738170	4211413	506575	401314	612005
Nonanoic acid, methyl ester	Esters	1731-84-6	C10H20O2			fruity, coconut, sweet, wine, pear, tropical, waxy	0	0	0	0	0	0	283846	209524	0	288987	0	0	0	180018	0	381145	295744	638184
Nonanal	Aldehydes	124-19-6	C9H18O		Aldehyde, Citrus, Orange Peel	lime, grapefruit, rose, green, fresh, aldehydic, orris, fishy, citrus, peely, fatty, orange peel, waxy	73454346	111154581	68321783	88220574	91899118	47315387	0	55090095	84204380	56005869	59634736	57349550	60081607	0	51910191	0	74487660	57286986
Octanoic acid, ethyl ester	Organoheterocyclic compounds	106-32-1	C10H20O2	C12292	Fruity	fruity, fatty, brandy, apricot, sweet, wine, pear, banana, waxy	108161970	80388928	106989198	11278511	9489524	94969179	77717698	83368318	56887421	63306719	166617820	76345106	167965722	107425144	108826690	83604307	45235155	66742325
Ethyl trans-4-decenoate	Esters	76649-16-6	C12H22O2			fruity, cognac, green, waxy	3934706	2932366	2377665	0	0	3439529	4745270	2987957	3819948	2523260	4464433	1738802	7538961	7361115	7631579	2143674	2521924	2861961
Ethyl trans-2-decenoate	Esters	7367-88-6	C12H22O2			fruity, green, apple, pear, waxy	0	0	0	0	0	0	0	0	0	0	0	0	0	0	125999	0	0	0
Hexanoic acid, ethyl ester	Esters	123-66-0	C8H16O2		Fruity, Green Apple	fruity, green, sweet, waxy, pineapple, banana, apple peel	1345675	1111535	3029829	0	355668	0	0	908149	0	650367	1847097	0	0	0	1310292	0	304835	0
Nonanoic acid, ethyl ester	Esters	123-29-5	C11H22O2		Floral, Fruity	fruity, rose, rum, wine, natural, tropical, waxy	53335507	128415268	82973221	1271813	1336185	45873781	14500979	8795423	12082028	34221652	35163820	39756534	42819881	36792073	34284905	8305854	7549661	4908640
Formic acid, octyl ester	Esters	112-32-3	C9H18O2			fruity, rose, orange, cucumber, waxy	0	0	0	0	463570304	0	595793	0	259531857	0	309948894	0	562496848	0	0	0	0	0
Heptanoic acid, methyl ester	Esters	106-73-0	C8H16O2			green, orris, floral, sweet, fruity, berry, waxy	0	0	0	349142	280152	0	262148	349496	0	279689	391561	0	289756	387976	613628	472771	586903	1032435
Pyridine, 3-ethyl-	Organoheterocyclic compounds	536-78-7	C7H9N			fruity, wine_like, leather, green, fatty, nutty, vegetable, floral, smoky, herbaceous, tobacco, citrus, meaty, oakmoss, earthy, musty, caramel, peanut, spicy, woody	88245	103802	0	0	0	382353	203241	280854	264799	162587	277405	134373	201402	153815	355137	202074	189305	188037
Disulfide, dimethyl	Organosulfur compounds	624-92-0	C2H6S2	C08371	garlic, putrid,asparagus	fruity, wine_like, cabbage, green, putrid, nutty, sulfurous, floral, onion, herbaceous, citrus, meaty, earthy, spicy, vegetable, fatty, woody	162067	171962	182144	0	0	1351406	2384951	168837	825333	204943	383372	330251	789523	6347564	179443	4948209	101500	113553
Furan, 2-pentyl-	Organoheterocyclic compounds	3777-69-3	C9H14O		Green Beans, Vegetable	fruity, green, green bean, beany, metallic, earthy, vegetable, butter	93719720	124820672	116572228	48356498	66474330	112935090	105243855	86674183	77978938	146806372	102040211	81630418	138290863	108754445	125518141	75087787	66468538	94944658
Octanoic acid, 3-methylbutyl ester	Esters	2035-99-6	C13H26O2			fruity, green, oily, coconut, soapy, sweet, pineapple	0	0	0	0	0	0	0	0	0	0	389063	0	0	0	0	0	0	0
1-Butanol, 3-methyl-	Alcohols	123-51-3	C5H12O	C07328	sweet, malty, rancid,rubber,	fruity, malt, burnt, whiskey, alcoholic, fusel, oily, banana	66040257	33713605	53189026	0	794542	70391082	65680057	79839223	75999775	58087084	94214603	63119256	96599168	84357642	103256749	20511965	8559100	12365985
1-Hexanol	Alcohols	111-27-3	C6H14O		green grass, plastic	fruity, ethereal, green, flower, sweet, alcoholic, resin, fusel, oily	70271252	70078326	78749616	30763199	21083664	62998673	59394027	62253201	54993738	59343759	59655613	48135464	100698230	60341901	76758898	52354260	0	46029550
1-Butanol	Alcohols	71-36-3	C4H10O		sweet, malty,alcohol, medicinal	vanilla, balsam, fruity, sweet, medicine, fusel, medicinal, oily	3054845	3037659	3835908	2813490	2037020	0	2527631	2356506	2545490	3349376	0	14325613	2964046	2545417	3120740	2892827	9992153	0
2-Heptanone	Ketones	110-43-0	C7H14O	C08380	sweet, mushroom	herbal, fruity, soap, coconut, sweet, spicy, cinnamon, woody	10817163	11150493	17871459	7674853	0	11045483	12715204	14790773	9365820	11311413	17733228	8998216	11936102	14858312	21192077	10597070	14510681	1066587
2-Hexen-1-ol, (Z)-	Alcohols	928-94-9	C6H12O			unripe banana, leaf, fruity, green, leafy, pepper, fresh, wine, walnut, alcohol	155759	224817	0	193169	0	406367	141576	157036	0	175049	0	0	0	0	370113	107408	155337	164750
Methyl valerate	Esters	624-24-8	C6H12O2			fruity, green, nutty, apple, sweet, pineapple	0	0	0	96117	0	0	78628	0	0	0	90476	0	0	107139	109347	94026	101818	104049
5-Methyl-2-phenyl-2-hexenal	Aldehydes	21834-92-4	C13H16O			fruity, green, nut skin, chocolate, cocoa, aldehydic, bitter, sweet, butyric	0	1142612	594152	0	0	0	301053	0	418611	0	0	0	0	773396	0	0	0	174288
Pentanal	Aldehydes	110-62-3	C5H10O		sickening, rancid,decayed	fruity, malt, bready, nutty, pungent, almond, fermented, berry	31848868	39673046	50032282	25256218	23635596	55637008	25543514	24767940	20748724	24514498	35871904	19210807	30828727	30311970	43148795	16780276	24833000	24930290
Benzyl alcohol	Alcohols	100-51-6	C7H8O	C00556	Floral, Fruity, Sweet, Estery	balsamic, grapefruit, flower, rose, floral, sweet, phenolic, cherry, walnut, berry	0	0	0	0	0	0	0	0	0	0	0	0	0	0	0	0	0	937886
1-Cyclohexene-1-acetaldehyde, 2,6,6-trimethyl-	Aldehydes	472-66-2	C11H18O			fruity, cooling, weedy, beef, camphor, woody	0	0	0	0	0	0	0	0	0	0	0	0	0	0	322279	0	0	0
3-Buten-2-one, 4-(2,2,6-trimethyl-7-oxabicyclo[4.1.0]hept-1-yl)-	Organoheterocyclic compounds	23267-57-4	C13H20O2			fruity, violet, powdery, orris, sweet,berry, woody	0	0	0	0	0	0	0	0	0	0	0	0	0	568546	517384	0	0	0
Butanoic acid, 1-ethenylhexyl ester	Esters	16491-54-6	C12H22O2			fruity, mushroom, fishy, animal, butter	147899	381031	189723	0	0	944956	0	0	0	0	176672	170302	0	520953	0	0	0	0
Hexanal	Aldehydes	66-25-1	C6H12O		Green Grass, Fruity	leafy, fruity, sweaty, grass, fatty, aldehydic, green, fresh, tallow	177420735	69816948	8725514	111441488	6401076	198043045	126378780	146031851	115471292	12429795	186277284	4899432	139469700	121591674	69582768	111392193	65088957	142889653
Ethyl acetoacetate	Organic acids and derivatives	141-97-9	C6H10O3	C03500		fruity, green, fresh, apple, fatty	3417876	2847522	0	0	0	2878931	0	5316861	0	2604620	0	0	0	3669406	0	0	0	3450709
3-Heptanone	Ketones	106-35-4	C7H14O			fruity, fatty, green, powerful	0	1199855	1426196	0	1010774	1384424	1335258	1750404	1480592	759151	0	0	2365510	2163648	152466	0	0	1673197
Propanoic acid, 2-methyl-, ethyl ester	Esters	97-62-1	C6H12O2		Fruity, Strawberry	fruity, ethereal, rummy, sweet, alcoholic, fusel, rubber, strawberry	0	0	0	0	0	0	0	0	0	0	0	0	0	0	444093	0	0	0
Acetaldehyde	Aldehydes	75-07-0	C2H4O	C00084	pungent, fruity, suffocating, fresh, green	fruity, ethereal, pungent, aldehydic, whiskey, ether	126818190	934095266	408039776	0	476688433	318809359	361817946	141157627	830304540	0	150071676	100948817	475945172	555391655	138186309	477535784	0	153602667
Butanoic acid, 2-methyl-, ethyl ester	Esters	7452-79-1	C7H14O2		Fruity	fruity, green, apple, sweet, sharp, plum	0	0	136899	0	0	0	0	0	108809	0	0	0	0	0	0	0	0	0
2-Dodecanone	Ketones	6175-49-1	C12H24O			fruity, orange, floral, citrus	1142093	487874	677851	0	0	672813	720925	742462	804375	800002	800757	395947	1507905	1260468	1260840	211133	259309	343810
1-Penten-3-ol	Alcohols	616-25-1	C5H10O			fruity, green, pungent, bitter, horseradish, vegetable, tropical, butter	0	0	0	0	0	0	123465	121188	0	0	131889	0	0	180610	0	132092	189961	0
2-Butanol, 3-methyl-	Alcohols	598-75-4	C5H12O			fruity	0	3864022	0	0	0	0	0	0	0	0	0	0	2699915	2819680	0	0	0	0
2-Propanone, 1-(acetyloxy)-	Ketones	592-20-1	C5H8O3			fruity, buttery	0	6189577	0	9732249	4274990	15756468	27102498	31815329	0	9116109	0	21963325	8628514	20079410	0	0	180839641	19879678
2-Heptanol	Alcohols	543-49-7	C7H16O		Fruity, Mouldy, Musty, Mushroom	herbal, fruity, green, mushroom, fresh, grass, bitter, floral, sweet, lemon	0	3551240	5865079	447581	139985	1019041	1661826	2673855	1895833	2289021	3745145	2273936	5950893	5047321	5689759	3095654	2941479	3075262
Pentanoic acid, ethyl ester	Esters	539-82-2	C7H14O2		Fruity, Apple-Flavor	fruity, green, yeast, apple, sweet, pineapple, tropical	68485	60601	0	0	0	91291	63867	71588	75008	0	91552	0	100273	81461	0	0	0	0
Ethyl (Z)-cinnamate	Esters	4610-69-9	C11H12O2			fruity, honey, flower, powdery, balsam, sweet, spicy, berry, cinnamon, plum	0	0	0	0	0	0	0	0	0	0	0	0	0	0	0	226023	0	0
2-n-Butyl furan	Organoheterocyclic compounds	4466-24-4	C8H12O			fruity, mild, sweet, wine, spicy	0	52055454	53351516	0	0	0	0	0	0	26618367	0	26771978	0	0	0	0	0	0
2-Nonen-4-one	Ketones	32064-72-5	C9H16O			fruity	0	0	0	0	0	0	0	0	0	0	0	0	794363	0	0	0	0	0
Hexanethioic acid, S-methyl ester	Esters	2432-77-1	C7H14OS			fruity, ethereal, green, tropical	0	0	0	0	0	2029514	0	0	0	0	0	0	0	0	0	0	0	0
Benzenepropanoic acid, ethyl ester	Esters	2021-28-5	C11H14O2		Floral, Rosy-Flavor, Fruity	fruity, honey, flower, rose, rum, hyacinth	6118831	6149973	6912632	0	297988	5681786	11366835	8055411	7259736	2488512	6529201	2905592	4650866	7423845	17126298	2674167	2676817	2569665
Acetic acid, hexyl ester	Esters	142-92-7	C8H16O2		Fruity, Floral	fruity, green, herb, bitter, apple, sweet, banana	678206	0	0	0	0	0	0	0	0	0	0	0	787619	0	0	0	0	0
Ethyl Acetate	Esters	141-78-6	C4H8O2	C00849	fruity, sweet,fingernail polish,etherous	fruity, ethereal, green, anise, weedy, balsam, sweet, pineapple	64977513	50639606	58925321	391494	0	0	7983684	57150659	50361602	199041904	188907511	62107647	62724004	105563774	83755053	68354517	18860987	31166860
2-Propenoic acid, ethyl ester	Esters	140-88-5	C5H8O2	C19238	sweet,ester,plastic, alcohol, sharp,ammoniacal	acrylate, plastic, harsh, fruity	477096	0	766185	382345	0	862039	1386374	969504	630729	608162	692142	473480	595782	801348	1320446	0	0	617744
1-Butanol, 3-methyl-, acetate	Esters	123-92-2	C7H14O2	C12296	Banana-Like	fruity, bitter, sweet, solvent, banana	155284	0	0	0	0	0	0	0	0	0	0	0	0	0	478528	0	0	0
Maltol	Organoheterocyclic compounds	118-71-8	C6H6O3	C11918	Sweet, Caramel	fruity, candy, jam, cotton, bread, sweet, baked, caramel	666499	814109	756228	0	0	809187	1088986	237227	1140943	1902619	965948	0	339733	0	0	889333	795182	696742
Butanoic acid, 3-methyl-, ethyl ester	Esters	108-64-5	C7H14O2	C12290	Fruity, Apple-Flavor	fruity, tutti frutti, apple, fruit, sweet, pineapple	0	0	0	0	0	137044	520213	222224	213686	0	235083	0	0	198858	229612	155728	0	435944
Methyl Isobutyl Ketone	Ketones	108-10-1	C6H12O	C19263		herbal, fruity, green, spice, dairy, solvent, sharp	0	0	0	0	0	0	0	0	0	0	0	0	0	0	1012902	0	0	0
2(3H)-Furanone, 5-ethenyldihydro-5-methyl-	Organoheterocyclic compounds	1073-11-6	C7H10O2			fruity, minty	0	0	0	2483996	0	7926433	0	3562130	6079568	0	0	0	0	0	0	0	0	5389230
Hexanoic acid, methyl ester	Esters	106-70-7	C7H14O2		Floral, Fruity	fruity, fresh, ether, sweet, pineapple	0	0	443017	535329	295615	677763	522534	0	541971	319333	622595	109564	700088	955364	0	984232	0	1449865
Heptanoic acid, ethyl ester	Esters	106-30-9	C9H18O2		Fruity	fruity, rum, pineapple, wine, cognac, plum, melon	1789291	1977429	1862570	0	0	851491	1080149	983265	970509	1404283	2783320	1313428	1644661	1158013	1254222	310055	390166	349747
Hexanoic acid, 2-methylpropyl ester	Esters	105-79-3	C10H20O2		Fruity	fruity, peach, green, sweet, pineapple, tropical	0	0	59242	0	0	0	0	0	0	0	0	0	0	0	0	0	0	0
Butanoic acid, ethyl ester	Esters	105-54-4	C6H12O2		Fruity	fruity, apple, pineapple, juicy, cognac, banana	524125	120720	378569	0	0	225278	264285	654453	365068	132470	669275	435557	364475	406270	142350	213044	148321	237516
Propanoic acid, ethyl ester	Esters	105-37-3	C5H10O2		Ruity, Banana-Flavor	fruity, rum, sweet, pineapple, juicy, grape	0	580572	0	0	0	0	0	0	874075	0	1878972	0	0	0	1382391	0	0	756747
Benzenepropanoic acid, methyl ester	Esters	103-25-3	C10H12O2			fruity, honey, floral, balsam, wine	4196867	5209202	1213693	2507113	6096605	26455548	3251406	12060457	5454548	2723712	606715	492290	9535848	64523039	18573825	27529778	37573350	65499879
4-Heptenal, (Z)-	Aldehydes	6728-31-0	C7H12O			green, biscuit, creamy, oily, cream, milky, dairy, fatty	193365	0	354488	353478	432946	0	0	0	0	301624	171039	0	313150	0	170251	136403	364375	343228
Dodecanoic acid, methyl ester	Esters	111-82-0	C13H26O2			creamy, mushroom, coconut, soapy, waxy	2630197	2048568	1113539	2726989	4971071	7480186	10739362	8667630	6576286	6342460	2567612	2254860	7717076	11360780	10521378	12707092	13408614	32758946
Methional	Aldehydes	3268-49-3	C4H8OS		Cooked Potato	creamy, cooked potato, beef, tomato, fishy, musty, peanut, earthy, vegetable, potato	0	0	0	0	0	6605385	0	0	0	0	0	0	0	0	0	0	0	0
2,3-Pentanedione	Ketones	600-14-6	C5H8O2			creamy, nutty, pungent, cream, sweet, butter, caramel, cheese	0	0	0	0	0	0	0	492041	316824	0	0	0	0	0	0	0	0	0
Butanoic acid, 2-oxo-	Organic acids and derivatives	600-18-0	C4H6O3	C00109		lactonic, creamy, sweet, brown, caramel	0	0	0	0	0	0	0	0	0	0	192797	390038	0	340118	605494	293557	190268	0
2-Tridecanone	Ketones	593-08-8	C13H26O			herbal, nutty, milky, coconut, dairy, earthy, fatty, waxy	8530523	902550	1671212	0	0	1722510	1912097	2025454	1457742	693536	1009066	554403	2826587	3636915	3200802	230475	409381	362615
2-Acetyl-5-methylfuran	Ketones	1193-79-9	C7H8O2		Biscuits, Toasted Almonds, Soap	nutty, strong, coconut, milky, coumarin, musty, hay	0	343058	359868	0	0	0	0	258712	0	656457	0	0	0	637244	0	0	0	0
2-Decenal, (E)-	Aldehydes	3913-81-3	C10H18O			tallow, green, rose, oily, coriander, mushroom, orange, aldehydic, floral, earthy, fatty, waxy	0	0	0	0	0	0	0	0	0	0	0	0	0	0	0	1625228	0	0
1-Dodecanol	Alcohols	112-53-8	C12H26O	C02277		honey, wax, coconut, soapy, earthy, fatty, waxy	0	1981471	1938036	0	3112875	0	0	1913448	0	0	2867146	3100252	3461166	0	2967452	1673575	0	2167247
Acetic acid, octyl ester	Esters	112-14-1	C10H20O2			herbal, green, mushroom, earthy, waxy	0	0	6986826	0	0	6606505	0	0	0	0	7643767	12884536	1601140	0	0	0	0	0
2,4-Decadienal, (E,E)-	Aldehydes	25152-84-5	C10H16O		Dusty, Waxy, Oily, Soapy	waxy, green, oily, meat, fresh, fried, orange, sweet, nutty, pumpkin, citrus, fatty, cucumber, melon	97910924	131405817	101899801	0	23290215	150543064	104414956	98039434	0	0	121886950	88570784	118951863	126004321	105624554	0	54027577	0
Undecanal	Aldehydes	112-44-7	C11H22O			green, fresh, pungent, aldehydic, floral, soapy, sweet, waxy, citrus, fatty, oily, laundry	2528250	2623573	1522451	503839	0	399911	2626753	2134354	2299937	3501320	1928015	1643595	3228882	1766893	1562418	445667	882817	1388759
Undecanoic acid, ethyl ester	Esters	627-90-7	C13H26O2			coconut, soapy, cognac, fatty, waxy	393072	330209	348112	0	0	320599	338592	283095	250034	516020	626133	346640	521055	585212	707688	0	73471	114096
2-Octenal, (E)-	Aldehydes	2548-87-0	C8H14O		Nuts, Green, Fatty	herbal, leaf, green, fresh, nutty, banana, fatty, cucumber, waxy	86972269	1197447	188528791	42275090	44114328	1453909	49698509	45120047	37617919	73948118	0	399992584	63445165	28044820	367341226	37545867	47842864	34028511
2,4-Decadien-1-ol	Alcohols	14507-02-9	C10H18O			melon, fatty, citrus, waxy	1335446	1974513	1854813	1243921	991188	546868	0	0	1110019	894702	938512	0	1583884	2153501	2025379	1599833	1672353	0
Tetradecanal	Aldehydes	124-25-4	C14H28O			dry, wax, musk, flower, citrus peel, incense, amber, fatty, waxy	4663423	4351310	5268890	145322	726437	5335365	7460410	4480343	3536020	7060892	5220931	3539421	5689998	6810565	6418952	737116	3069901	3478321
Octanal	Aldehydes	124-13-0	C8H16O	C01545	Lemon, Citrus, Green Grass	green, aldehydic, lemon, citrus, fatty, soap, orange peel, waxy	160174522	138974486	144231679	102001287	99672971	166485385	116044201	102483647	81705466	78411301	97984682	106518495	64289487	105501083	67515146	62780502	83548933	76609910
Methyl tetradecanoate	Esters	124-10-7	C15H30O2			fatty, petal, orris, waxy	0	0	0	0	0	0	574428	440373	0	412547	0	0	0	689082	601875	0	0	514755
Dodecanal	Aldehydes	112-54-9	C12H24O	C02278		fat, green, lily, aldehydic, floral, soapy, citrus, waxy	7643745	8662874	16132756	5882001	6851600	16360047	18631872	14877622	8570007	35791877	20287331	8510819	28799588	13859202	21252947	3741989	7218510	9301797
1-Decanol	Alcohols	112-30-1	C10H22O	C01633		rose, orange, floral, sweet, fatty, watery, clean, waxy	1298102	1095229	930859	1524030	1587446	1583682	0	0	1182794	1844006	0	911575	1952368	1813703	1615969	0	0	1258780
trans-2-Undecen-1-ol	Alcohols	75039-84-8	C11H22O			floral, rose, waxy	0	0	0	0	0	0	0	0	0	0	0	0	0	0	0	0	601053	0
Pentadecane	Hydrocarbons	629-62-9	C15H32	C08388		alkane, waxy	149115286	124269945	113481153	31898364	34764773	156904405	107454489	99935905	78474259	126760155	151608055	131517980	83780755	137433612	129182213	56018389	128809965	101970948
Tetradecane	Hydrocarbons	629-59-4	C14H30			alkane, mild, waxy	51152718	33407957	30559923	39021046	30021866	69782821	74597242	45014509	57230638	38942122	48489932	30851034	78140623	90137515	70201110	41994374	42884386	53723199
2-Nonen-1-ol, (Z)-	Alcohols	41453-56-9	C9H18O			slightly waxy, sweet, melon	3552490	3357441	0	0	0	1505809	1803590	1478596	671880	0	0	0	0	0	1709110	0	0	0
9-Decenal	Aldehydes	39770-05-3	C10H18O			rose, aldehydic, floral, dewy, waxy	0	1002503	822484	124143	0	0	0	0	0	0	0	0	0	1356347	940484	343113	0	677512
1-Hexadecanol	Alcohols	36653-82-4	C16H34O	C00823		floral, wax, flower, waxy	0	0	0	0	0	446657	549266	0	0	879799	718336	0	0	0	1376045	0	0	306390
(6Z)-Nonen-1-ol	Alcohols	35854-86-5	C9H18O			cantaloupe, green, fresh, waxy, honeydew, clean, cucumber, melon	0	1981139	0	0	0	0	0	0	0	1974624	0	0	3359482	1974273	0	1996295	3127735	0
2-Nonen-1-ol, (E)-	Alcohols	31502-14-4	C9H18O			melon, violet, green, waxy	416822	0	0	0	477511	0	709929	0	0	0	0	0	0	0	0	0	0	0
2-Undecanol	Alcohols	1653-30-1	C11H24O			fresh, cotton, sarsaparilla, clean cloth, waxy	1034046	990749	850307	533917	380518	3050274	2179086	2149180	1077133	1433343	2471842	1357597	13922295	3471888	7319079	898667	1025996	1071619
Tetradecanoic acid, ethyl ester	Esters	124-06-1	C16H32O2		Sweet, Waxy	violet, orris, soapy, sweet, ether, waxy	39059848	29539545	21231650	230899	329234	10055908	17263894	29753804	4546786	42002502	54289218	39530000	19415914	34181451	43450428	2217681	1607636	2128531
Eicosane	Hydrocarbons	112-95-8	C20H42			alkane, waxy	1986118	0	861001	0	727891	7874015	2164335	0	0	1532238	1724249	1412976	984050	2077675	1329711	0	1069881	0
1-Undecanol	Alcohols	112-42-5	C11H24O			rose, fresh, floral, soapy, clean clothes, citrus, mandarin, waxy	846171	631624	571567	350655	496693	647599	686645	0	463344	0	366736	300804	0	0	0	260885	287378	523428
Decanal	Aldehydes	112-31-2	C10H20O	C12307		tallow, aldehydic, floral, sweet, citrus, soap, orange peel, waxy	7639291	9040338	8665559	7113450	7169167	8391776	8398586	3255482	6215906	8468844	13678786	9157960	12150281	6797198	6091134	4535838	5962731	3807296
1-Octanol	Alcohols	111-87-5	C8H18O	C00756	penetrating	green, burnt, rose, mushroom, orange, aldehydic, waxy, chemical, metal	87985738	790406029	363553593	62841301	321860493	84863872	521035565	556179829	578872143	758386375	64618665	713006613	503477676	540933838	438550110	430364120	463640541	555956690
Octanoic acid, methyl ester	Esters	111-11-5	C9H18O2		Fruity, Citrus-Like	herbal, green, orange, aldehydic, sweet, vegetable, waxy	852156	551511	485150	26119039	10360768	7015292	1914780	3566205	1876974	504945	472884	328069	25586850	0	4918022	53635396	21968210	66562205
Undecanal, 2-methyl-	Aldehydes	110-41-8	C12H24O			tuberose, fresh, aldehydic, metallic, coumarinic, amber, citrus, moss, waxy	0	764343	0	0	262333	994016	0	0	0	811938	0	655483	725785	0	461423	287523	337095	352521
Dodecanoic acid, ethyl ester	Esters	106-33-2	C14H28O2		Sweet, Waxy, Floral	leaf, floral, soapy, sweet, clean, waxy	3803250	3550929	2943859	196312	279220	5117128	7147086	4068809	2705584	6480901	4703120	3835259	3886573	7307627	5125153	1378486	738029	1093783
3-Nonen-1-ol, (Z)-	Alcohols	10340-23-5	C9H18O			green, mushroom, fresh, melon rind, tropical, waxy	0	0	17066373	0	0	0	0	5794916	4303985	0	0	0	9293704	0	5139616	0	0	14047045
1-Octen-3-one	Ketones	4312-99-6	C8H14O		Mushroom-Like	herbal, metal, mushroom, musty, earthy, dirty	738462679	673230206	389740947	465959009	358584947	781577895	557662123	483431005	386176619	178130233	329321209	6827310	832057765	470232701	501801499	0	1234887	0
Pyrazine, ethyl-	Organoheterocyclic compounds	13925-00-3	C6H8N2		Fried Sesame Seeds, Fried Peanuts, Fried Noodles	peanut butter, nutty, cocoa, bitter, roasted, musty, peanut,butter, woody	0	0	0	0	0	79281	0	0	100573	56203	132411	77107	0	0	0	0	0	0
Butanal, 2-methyl-	Aldehydes	96-17-3	C5H10O	C02223	Cocoa, Almond	nutty, cocoa, almond, coffee, musty	0	336552895	114352571	184052570	52084281	468425011	0	212106193	275230244	208503684	121310085	0	278691628	0	282527286	0	95695297	108539989
1-Propanol	Alcohols	71-23-8	C3H8O	C05979	Fruity, Floral, Grassy	pungent, alcoholic, musty, fusel, fermented, peanut, alcohol	0	0	0	0	0	0	0	855964	0	0	0	0	248576	10695062	289555	0	250726	0
5-Hepten-2-one, 6-methyl-	Ketones	110-93-0	C8H14O	C07287	Herby, Green, Citrus, Musty, Lemongrass	green, nutty, pepper, hazelnut, mushroom, bitter, apple, lemongrass, musty, citrus, rubber	311357	883234	795519	4492417	2435008	0	1607276	1337509	2264174	2635759	2267102	1528227	2633149	849032	523378	2966814	1871442	1444196
Isopropyl Alcohol	Alcohols	67-63-0	C3H8O	C01845	sharp, rubbingalcohol	woody, bitter, alcohol, musty	0	45706572	8315408	3549596	0	5206795	0	0	0	0	11774078	6159147	10553263	0	11779375	10498767	11020691	0
2-Furanmethanol	Organoheterocyclic compounds	98-00-0	C5H6O2		sweet, ether, alcohol	burnt, chemical, bitter, coffee, bread, sweet, alcoholic, musty, caramel	15148347	12936528	16176658	1093138	1398198	4613699	6830837	9952857	8929181	17549550	21564590	10652508	8516607	10625505	12142165	5784909	4591533	6903073
n-Tridecan-1-ol	Alcohols	112-70-9	C13H28O	C14509		must, musty	0	0	0	0	0	0	274939	0	0	0	0	0	0	0	0	0	0	0
2-Propen-1-ol	Alcohols	107-18-6	C3H6O	C02001	mustard	pungent, mustard	368775	350411	329465	0	0	187485	360834	426860	437205	316019	323401	324155	399305	506798	544260	533251	472683	560497
1-Octen-3-ol	Alcohols	3391-86-4	C8H16O	C14272	Mushroom	chicken, green, oily, mushroom, fishy, fungal, earthy, raw	646268613	291905007	329365571	1224547886	1099271456	740675943	396151041	860848055	382026251	880871240	563397452	238173751	936759978	570645893	334154424	268591348	574482274	93935344
3-Buten-2-ol, 2-methyl-	Alcohols	115-18-4	C5H10O			herbal, earthy, herb, oily	0	0	0	41798	0	0	0	0	204028	0	0	0	0	302872	63538	0	0	0
3-Octanol	Alcohols	589-98-0	C8H18O	C17144		herbal, mushroom, minty, nutty, citrus, woody, earthy, spicy, moss, melon	562613111	492345199	525120249	273686246	512882084	303126326	492701345	465285854	37223773	52310356	0	64007485	397253359	283950251	267082970	154399812	98624731	94721859
Propanal	Aldehydes	123-38-6	C3H6O	C00479	fruity	alcohol, earthy, cocoa, whiskey, solvent, wine, nutty, pungent	22795069	0	0	14422128	9329579	332679	0	25137795	19793586	45146966	0	0	0	0	0	300957	38563738	28651550
2-Octanone	Ketones	111-13-7	C8H16O			herbal, weedy, bitter, natural, gasoline, earthy, soap, woody	1715733	1860229	3377705	1638481	824254	730184	2028547	2703439	2111442	1693249	2670028	1351872	768781	2247930	3272659	1787820	2664364	2213767
2-Nonanone	Ketones	821-55-6	C9H18O		Fruity, Floral, Fatty	herbal, green, weedy, fresh, soapy, sweet, fishy, earthy, soap, hot milk	3663794	1097425	2669372	191724	141480	1019385	5694077	13709069	8803834	1151226	2002883	1030771	2729696	4064916	3712255	259192	113450	163868
2,6-Lutidine	Organoheterocyclic compounds	108-48-5	C7H9N			bready, oily, nutty, cocoa, amine, woody	0	0	0	0	0	0	109872	0	254259	0	0	0	0	0	0	119811	0	0
gamma-Terpinene	Hydrocarbons	99-85-4	C10H16	C09900	Oily, Smoky	herbal, lime, turpentine, oily, bitter, terpene, lemon, gasoline, tropical, woody	0	0	0	149151	0	0	239804	289711	220881	2651399	4090355	1448570	657482	371784	0	1618033	1678862	2360284
Dimethyl Sulfoxide	Organosulfur compounds	67-68-5	C2H6OS	C11143		oily, mushroom, bitter, cheesy, fatty, garlic	0	0	0	0	0	0	0	0	0	0	137731	0	0	0	219997	115506	0	0
1-Nonanol	Alcohols	143-08-8	C9H20O	C14696		green, rose, oily, fresh, orange, bitter, floral, wet, dusty, fatty, clean	18637352	16051319	13618607	13435554	13231736	39856554	15285787	15026582	15413868	17322293	18618699	14154394	67952688	34849656	46827040	19812457	20188148	18423366
Isopropyl myristate	Esters	110-27-0	C17H34O2			fatty, faint, cinnamon, oily	0	0	0	0	0	0	0	0	0	436843	0	0	0	0	0	0	0	0
3-Hexen-1-ol, (Z)-	Alcohols	928-96-1	C6H12O	C08492		herbal, foliage, green, leafy, oily, fresh, grass, cut grass, vegetable	2838670	2812669	1752448	0	0	0	0	0	0	0	0	0	0	0	0	0	0	0
2-Butanol	Alcohols	78-92-2	C4H10O		sweet, malty alcohol	wine, sweet, oily, apricot	0	0	11702194	0	0	0	0	0	0	0	14396355	0	0	0	0	9958985	0	0
1-Pentanol	Alcohols	71-41-0	C5H12O			balsamic, vanilla, balsam, sweet, fusel, oily	21070052	22353124	32551351	23131626	22227262	28417820	29736188	33743571	33477607	18251959	17739192	15213391	22756814	22036796	24401633	19160888	17528352	19906875
2-Pentanol	Alcohols	6032-29-7	C5H12O			green, mild, fusel, fermented, oily	3778165	0	0	3991761	5599048	7605090	3879230	5104367	3140627	0	2371908	0	1366540	1699533	2635730	0	0	3633290
1-Hepten-3-ol	Alcohols	4938-52-7	C7H14O			green, oily, metallic, tomato, acrylate, spicy	27035342	0	31043930	9612651	6877870	27614586	17614618	18884257	12622459	0	19437297	16250740	22635650	21682121	18405485	17766391	18564373	19173501
1-Hexanol, 2-ethyl-	Alcohols	104-76-7	C8H18O	C02498	Rose, Green	green, rose, oily, fresh, floral, sweet, citrus	6129139	6986025	0	481666	0	0	9223430	4941591	1187455	19200030	25313369	19574917	16815482	12159762	3749843	8191975	10602471	3482356
Pyrazine, 2,5-dimethyl-	Organoheterocyclic compounds	123-32-0	C6H8N2		Green Grass, Fried Bean Spice	roast beef, cocoa, grass, medicine, medical, roasted nut, roasted nuts, medicinal, woody	679504	495550	246171	0	0	349858	227055	0	236570	457841	227605	444833	0	0	0	173732	314436	0
Pyridine, 2-propyl-	Organoheterocyclic compounds	622-39-9	C8H11N			green, nutty, roasted, tobacco, fatty	0	0	0	0	0	317628	0	0	0	0	0	0	133607	0	0	0	0	0
Pyrazine, 2,3-dimethyl-	Organoheterocyclic compounds	5910-89-4	C6H8N2		Toasted Bread, Fried Corn, Roasted Buns, Roasted Peanuts	leather, peanut butter, nutty, meat, cocoa, almond, coffee, nut, peanut, walnut, caramel, butter	0	0	0	0	0	0	0	0	365384	0	0	0	0	0	0	0	0	0
3,4-Hexanedione	Ketones	4437-51-8	C6H10O2			nutty, toasted, almond, caramel, buttery	0	0	0	116333	0	0	0	0	103251	137905	0	0	118063	0	130178	0	0	0
Pyrazine	Organoheterocyclic compounds	290-37-9	C4H4N2			hazelnut, pungent, barley, roasted, sweet corn	1936950	1113583	0	163709	0	6897611	2900921	3184622	4737862	3680819	5059004	3983579	2918800	2922534	5435785	3642386	3495602	2775014
Thiazole	Organoheterocyclic compounds	288-47-1	C3H3NS		Nut, Sulfur, Stink	nutty, pyridine, meaty	1094863	964656	1096781	462397	403659	3253690	797136	899910	774361	958875	1399504	781233	1219109	833070	1099376	659430	549603	642537
Pyrazine, methyl-	Organoheterocyclic compounds	109-08-0	C5H6N2		Toasted Bread, Roasted Almonds, Fried Peanuts	green, chocolate, nutty, cocoa, roasted, peanut, popcorn	679111	520346	672130	0	0	1337290	653967	939644	1212352	1122629	1605238	1202098	768618	875489	1273325	808846	683542	0
Pyrazine, 2,6-dimethyl-	Organoheterocyclic compounds	108-50-9	C6H8N2		Green Pepper Fragrant	roast beef, cocoa, coffee, roasted nut, roasted nuts	0	0	0	0	0	0	0	0	174363	0	310631	0	0	0	0	0	0	0
1H-Pyrrole, 1-methyl-	Organoheterocyclic compounds	96-54-8	C5H7N			herbal, smoky, powerful, woody	79066	99187	0	0	0	0	83665	76984	76499	134837	0	0	0	0	69871	71387	96216	75449
2-Methyl-3(2-furyl)acrolein	Organoheterocyclic compounds	874-66-8	C8H8O2			herbal, cinnamon, woody, spice	0	0	0	0	0	0	0	0	0	0	1370783	924731	0	1316568	1303330	0	0	0
5-Methyl-2-thiophenecarboxaldehyde	Organoheterocyclic compounds	13679-70-4	C6H6OS		Cherry, Swee	acetophenone, sulfur, almond, sweet, cherry, furfural, woody	0	0	0	0	0	112293	0	0	190102	142017	266134	135030	0	109457	148954	0	0	0
Pyridine	Organoheterocyclic compounds	110-86-1	C5H5N	C00747	burnt, pungent,nauseating	putrid, rancid, sickening, fishy, sour, amine	68550703	49794760	57465434	76914861	66932709	52823939	150029813	154052793	173010908	60128792	71496451	46070589	95573470	60845727	123345770	179374912	94268942	114977131
2-Decanone	Ketones	693-54-9	C10H20O			fatty, orange, floral, peach	24997433	24629187	21313242	8152798	10217201	16815469	18063917	18253889	18226914	20367991	38046398	21510000	17964250	20671577	13036634	18092091	24939632	19848240
Butanal, 3-methyl-	Aldehydes	590-86-3	C5H10O	C07329	Floral, Fruity	malt, ethereal, peach, chocolate, aldehydic, sour, fatty	304128801	254427404	269915785	74688902	128046954	0	243942228	159857144	262877392	411608455	274115533	159833552	0	278429867	255297507	233935683	218360066	90986019
2,4-Octadienal, (E,E)-	Aldehydes	30361-28-5	C8H12O			green, seaweed, fatty, pear, cucumber, melon	49110439	46093521	53216700	19490524	21133914	30869102	26250585	23321660	17649630	32567963	32649246	35038297	37183987	30600435	31679165	17556608	24018948	18142261
Pyridine, 2-pentyl-	Organoheterocyclic compounds	2294-76-0	C10H15N			tallow, herbal, green, mushroom, pepper, fatty	0	543957	0	0	0	1517195	823809	0	730176	735985	0	0	0	624216	0	0	0	0
2-Heptenal, (E)-	Aldehydes	18829-55-5	C7H12O			green, fresh, pungent, almond, fatty, soap, vegetable	25568915	0	35205651	28673638	31681149	0	1568774	0	18736659	0	28326571	21009084	28307560	1534484	2184762	20389551	24444659	920536
5-Thiazoleethanol, 4-methyl-	Organoheterocyclic compounds	137-00-8	C6H9NOS	C04294		cooked beef juice, sulfur, fatty	0	0	171544	0	0	120907	0	0	0	0	0	0	0	0	0	0	0	0
Heptanal	Aldehydes	111-71-7	C7H14O	C14390	Citrus, Fatty, Rancid	citrus, wine-lee, rancid, ozone, fatty, herbal, aldehydic, green, fresh	10154127	12989549	14224979	7906013	7047038	9794360	9263597	7739208	7903331	8992565	10100624	8934174	8241618	10418076	9061687	7766570	9409250	9186844
3-Pentanone	Ketones	96-22-0	C5H10O		acetone, fingernailpolish remover	ether, ethereal, acetone	0	0	0	0	0	0	0	0	654688	456854	0	0	0	0	0	0	423149	0
2,3-Dehydro-1,8-cineole	Organoheterocyclic compounds	92760-25-3	C10H16O			mint, lemon	0	377647	0	0	0	0	0	0	0	0	0	0	0	0	0	0	0	0
2-Furancarboxylic acid	Organoheterocyclic compounds	88-14-2	C5H4O3	C01546		odorless	0	1790952	33344995	0	0	0	9592750	28811978	0	0	52697273	10932598	13207443	9846572	0	0	0	28265075
Propanoic acid, 2-methyl-	Carboxylic_Acids	79-31-2	C4H8O2	C02632		cheese, rancid, strawberry, butter	29278998	16671814	28641174	6671704	11157413	3878706	30855900	41922428	37651382	29879815	24044079	19669881	34580416	42105495	44705789	23346087	19778531	30664915
Methyl glyoxal	Aldehydes	78-98-8	C3H4O2	C00546		ethereal, rum, sweet, brown, acidic	0	0	0	0	0	0	0	0	0	0	0	0	0	0	0	0	59938802	0
Propanal, 2-methyl-	Aldehydes	78-84-2	C4H8O		pungent	malt, green, fresh, pungent, aldehydic, floral	265254141	171068515	289478487	68777015	60274295	321359695	167350018	180709024	127056582	202281999	222330693	300333339	293077979	368705016	196620137	144251763	136728052	147097145
1-Propanol, 2-methyl-	Alcohols	78-83-1	C4H10O	C14710	sweet,fusel,musty, alcohol, rubber, latex	ether, solvent, bitter, wine	6751096	5876110	259857	0	0	4288977	5154008	6545200	5776133	6284496	8918611	5659896	8388499	8260153	10500891	3813645	3476820	4406893
2,6-Nonadien-1-ol	Alcohols	7786-44-9	C9H16O			vegetable, cucumber, green	706856	0	0	0	0	0	0	360173	0	905949	0	0	0	0	0	655558	0	0
Amylene hydrate	Alcohols	75-85-4	C5H12O			pungent	3515697	3587355	4761604	8801061	5140971	10374013	38416354	50936148	41920604	13029935	18128997	14931749	33706870	52091952	47442630	40325551	39273896	36985292
Benzaldehyde, 2-hydroxy-4-methyl-	Aldehydes	698-27-1	C8H8O2			phenolic, almond, bitter	0	0	427756	0	0	0	0	225252	0	0	620454	0	0	0	0	113006	0	319229
Acetone	Ketones	67-64-1	C3H6O	C00207	sweet, fruity,etherous	ethereal, pear, solvent, apple	618288048	156399213	541132030	881894384	271725173	216880310	472757766	436595904	452191108	279865228	343251206	265870331	147830984	38563771	379178182	580194806	378536283	141490148
Ethanol	Alcohols	64-17-5	C2H6O	C00469	Disolvent, Ethanol	ethereal, strong, sweet, alcoholic, medical	485786867	477198123	329435813	714335095	357332460	258511126	600266357	882737031	113049614	497966224	579583943	723578887	310841060	318163229	894134541	334659024	518957301	756351190
Nonadecane	Hydrocarbons	629-92-5	C19H40			alkane, bland	1007755	785577	760455	0	1015419	8978497	1779199	1125551	0	1278762	953143	827153	0	1105645	858239	0	932998	1072733
Heptadecane	Hydrocarbons	629-78-7	C17H36	C01816		alkane	38628016	35664309	26222541	496020	0	0	36514186	25051011	36042510	30463229	24998517	27156156	19627093	35898150	54191069	0	20715693	35514687
Tridecane	Hydrocarbons	629-50-5	C13H28			alkane	4353309	0	4107746	6639172	5627439	4071752	0	5270773	6405402	0	5729790	3325378	7083124	4477141	7376317	6188470	6410441	7299018
Formic acid, hexyl ester	Esters	629-33-4	C7H14O2			unripe plum, banana, apple, sweet	0	0	0	0	0	0	0	0	0	0	0	0	0	0	0	0	46988364	0
Acetamide	Organic acids and derivatives	60-35-5	C2H5NO	C06244		mousy	0	2275398	0	0	0	3596875	3445247	3010753	3825841	3076827	2355855	0	0	2862548	2475566	0	3171280	3225377
Octadecane	Hydrocarbons	593-45-3	C18H38			alkane	0	0	6263883	0	0	0	0	0	0	0	0	10904568	0	15618148	10852911	0	0	0
2-Hexanone	Ketones	591-78-6	C6H12O		sweet, paint	ether, ethereal	0	0	0	0	0	0	0	0	0	0	0	0	0	1099950	0	0	0	0
2-Pentanol, 2-methyl-	Alcohols	590-36-3	C6H14O			pungent	0	0	0	303741	290730	0	68297	0	0	0	0	0	0	157247	682704	0	518281	438778
2,3-Octanedione	Ketones	585-25-1	C8H14O2			cooked, buttery, broccoli, dill	4749542	0	0	0	0	0	0	0	0	0	0	0	0	0	0	0	0	0
Thiophene, 2-methyl-	Organoheterocyclic compounds	554-14-3	C5H6S			green, sulfurous, sulfur, roasted, alliaceous, onion	399143	327727	0	450776	338048	128048	389755	360955	411681	233373	260186	155824	616384	487997	511574	0	242377	225426
1,5-Heptadien-4-one, 3,3,6-trimethyl-	Ketones	546-49-6	C10H16O			mint, herbal, honey, green, herb, berry	0	0	0	0	0	0	0	0	0	0	137354	0	83638	12025629	0	72541	0	0
Hexadecane	Hydrocarbons	544-76-3	C16H34			alkane	46422424	30002573	24898408	15559617	17903844	45441755	45483931	41175831	27064396	37797601	53559314	42243830	49905991	64282382	57194546	18193390	31465776	38739130
Furan, 2-methyl-	Organoheterocyclic compounds	534-22-5	C5H6O			ethereal, acetone, chocolate	4146182	4464218	5379587	0	1481544	2232544	3522262	4088970	4386036	6202079	6155512	4369121	4399835	5498754	4687922	4388401	3946911	4409211
Lactic acid	Organic acids and derivatives	50-21-5	C3H6O3	C01432		odorless	0	5254055	0	0	88327	0	0	0	0	0	0	0	0	0	0	0	0	0
2(5H)-Furanone	Organoheterocyclic compounds	497-23-4	C4H4O2	C17601		buttery	0	764700938	868534498	575009012	748568765	0	501010243	0	128734310	0	958931578	628113050	1191311470	0	412695708	1422819047	0	476319804
1-Hexen-3-ol	Alcohols	4798-44-1	C6H12O			ethereal, green, rum	4041034	0	2721020	0	0	1210042	541788	729312	372368	1009172	985850	1556013	0	3598112	1217586	0	565824	473193
Eucalyptol	Organoheterocyclic compounds	470-82-6	C10H18O	C09844		mint, herbal, pepper, eucalyptus, sweet, camphor	0	0	211907	0	130072	198683	0	163008	0	239875	172653	171452	0	0	0	150370	296588	218627
Furan, 2,5-diethyltetrahydro-	Organoheterocyclic compounds	41239-48-9	C8H16O			herbal, caramel, sweet	0	0	115178	177647	176179	77093	143586	89325	186146	161217	177594	96567	160012	128692	258243	184774	241834	170620
dl-Alanine	Carboxylic_Acids	302-72-7	C3H7NO2	C01401		odorless	1033703	0	0	0	0	0	0	0	0	0	0	0	0	0	0	0	0	0
4-Hexen-3-one	Ketones	2497-21-4	C6H10O			ethereal, green, pungent, metallic, spicy, tropical	414122	0	0	0	0	0	0	0	960112	0	0	0	0	0	0	0	0	0
2-Pentadecanone	Ketones	2345-28-0	C15H30O			fresh, celery, jasmin	19175623	1531193	1490076	107297	237247	1806322	1727176	0	0	2571945	1128514	820756	1369596	2559334	2398204	219020	669222	780535
3-Methylthiobutyraldehyde	Aldehydes	16630-52-7	C5H10OS			chip, musk, green, buchu, potato	970818	0	1155223	0	0	0	601395	0	1144762	1335428	2397746	0	1564054	1081098	1963938	0	636844	674306
2H-Pyran, tetrahydro-4-methyl-2-(2-methyl-1-propenyl)-	Organoheterocyclic compounds	16409-43-1	C10H18O		Sweet Floral Aroma, Such As Roses &Amp; Nuances Of Fresh Bay Leaves	green, red rose, fresh, spicy, geranium	185641	305056	0	0	0	0	0	0	0	349834	506114	306227	0	0	0	0	0	0
2,4-Hexadienal, (E,E)-	Aldehydes	142-83-6	C6H8O	C19249		green, floral, sweet, citrus, spicy	31396614	6485265	6252079	1062298	1223126	2835195	11614660	15524111	13885817	51611464	50441623	5654128	6496323	6805215	5996756	1722687	1959665	12104603
Propanoic acid, 2-oxo-	Organic acids and derivatives	127-17-3	C3H4O3	C00022		sour, acetic, sharp, caramellic	672970	0	0	630918	0	5930072	0	393853	802018	0	323606	97485620	747649	0	0	12887008	0	0
Decane	Hydrocarbons	124-18-5	C10H22			alkane	2513583	1894151	1875364	3270968	3011625	1874765	2497905	2434182	3208917	1908257	2059856	1460361	2566194	2354254	1547566	2863036	1674272	2733729
Ethanone, 1-(4-methylphenyl)-	Ketones	122-00-9	C9H10O			acetophenone, hawthorn, coumarin, sweet, hawthorne, cherry, mimosa, bitter almond	0	824634	0	0	229916	0	0	775370	366106	628723	0	0	0	674612	0	0	0	0
2-Propanone, 1-hydroxy-	Ketones	116-09-6	C3H6O2	C05235		ethereal, pungent, caramellic, sweet	0	0	0	0	0	0	0	0	0	367169	0	0	281531	0	0	0	0	0
Dodecane	Hydrocarbons	112-40-3	C12H26	C08374		alkane	11637447	8957942	10410244	0	0	0	14252650	12832965	16932541	11605500	14275044	9010138	16319412	12032983	16378759	19499459	16001477	18677488
Undecane	Hydrocarbons	1120-21-4	C11H24			alkane	729175	637049	686605	1483980	1551722	903169	1083620	971101	1112258	750011	836567	549659	1211863	750302	890513	1179466	1270344	1519441
Ethyl formate	Esters	109-94-4	C3H6O2		aromatic	ethereal, green, rose, pungent, bitter, cognac, alcohol	189313773	185612984	170858073	54849015	62409502	125364918	122506423	135673079	115257334	186339868	179365341	172811894	164402239	188811174	158559192	145360854	134679208	143748054
Pyridine, 2-methyl-	Organoheterocyclic compounds	109-06-8	C6H7N	C14447	strong, unpleasant	bitter, sweat	163568	114930	0	166999	124005	464173	307310	465774	514160	259723	417582	272553	252619	193406	462916	505517	356385	330491
Taurine	Organic acids and derivatives	107-35-7	C2H7NO3S	C00245		bitter, bland	0	0	0	0	0	0	308149	0	0	0	0	0	0	0	0	0	0	0
3-Octanone	Ketones	106-68-3	C8H16O	C17145		herbal, lavender, mushroom, fresh, herb, sweet, resin, butter	446538977	476744835	1053220564	566711744	469129249	286253764	934518203	327280438	408372237	502222194	603169963	267028076	299908855	632457399	266345351	453763117	605184459	657517324
Caprolactam	Organoheterocyclic compounds	105-60-2	C6H11NO	C06593	mild	spicy, amine, bitter	0	0	0	0	0	0	321569	131670	0	0	0	72116	1167445	0	0	0	0	0
Pyridine, 2-ethyl-	Organoheterocyclic compounds	100-71-0	C7H9N			grass, green, grassy	0	0	0	0	0	146529	0	90526	87252	0	69360	0	0	0	69921	145457	0	63086
1H-Pyrrole-2-carboxaldehyde	Aldehydes	1003-29-8	C5H5NO			ethereal	362990	0	0	0	0	3542097	0	0	295293	0	0	0	362744	0	0	202131	0	830413
Pentanoic acid, 4-methyl-, ethyl ester	Esters	25415-67-2	C8H16O2		Fruity		0	0	0	0	0	0	0	0	0	0	213787	0	0	0	0	0	0	0
Acetophenone, 2-chloro-	Ketones	532-27-4	C8H7ClO		fruity		0	0	0	0	0	0	0	0	0	0	0	11980107	0	0	0	0	0	0
1,3-Cyclopentadiene	Hydrocarbons	542-92-7	C5H6		terpene-like,pine, fruity		399079	392719	415878	0	0	0	227883	183879	269950	0	304645	261918	368163	0	330471	332715	268353	300209
Pentane, 2-methyl-	Hydrocarbons	107-83-5	C6H14		gasoline		0	0	0	0	0	0	0	0	0	0	0	463800	0	0	0	0	0	0
2-Propanol, 1-methoxy-	Alcohols	107-98-2	C4H10O2		etherish, ammonia		300617	238577	0	0	219153	0	232677	0	205264	298642	0	392747	0	0	0	0	0	0
Maleic anhydride	Organoheterocyclic compounds	108-31-6	C4H2O3		acrid		0	0	860552	0	128093	0	0	0	0	0	0	480665	0	0	0	0	0	1260459
Tetrahydrofuran	Organoheterocyclic compounds	109-99-9	C4H8O		ether		1248755	0	0	914166	1697975	1280553	0	0	685490	0	0	0	0	0	0	0	445591	0
Furan	Organoheterocyclic compounds	110-00-9	C4H4O	C14275	strong		47773982	43706355	49966897	0	0	25230562	25535786	26305364	31245149	0	71815343	76065390	39068979	48867561	45923653	24928127	0	27605772
Thiophene	Organoheterocyclic compounds	110-02-1	C4H4S		Garlic, Alliaceous		72348	114604	127715	0	0	271388	121727	81496	226407	224807	302141	223727	244144	219467	350856	76932	75405	115289
1-Octene	Hydrocarbons	111-66-0	C8H16				16567415	22776793	13721142	5964544	8046791	13032084	8134636	14702610	8085727	14395470	16928613	12090250	5955440	7745704	5535586	3510369	3720020	6337223
Propene	Hydrocarbons	115-07-1	C3H6	C11505	gassy, aromatic		14557738	11381271	0	4961912	3602765	6460498	6269601	10535754	10306329	14931751	15089056	12036067	16496880	12110037	0	9748614	6809549	9704810
2-Propenoic acid, butyl ester	Esters	141-32-2	C7H12O2	C10921	sweet, rancid, plastic		783247	546679	712343	1156180	1054710	441442	914564	705137	819240	703095	713325	788485	300120	655255	762469	0	886385	887168
2-Nonenal, (E)-	Aldehydes	18829-56-6	C9H16O		Fatty, Cucumber		17575535	28354765	21932159	19525411	24055452	27010228	24260563	23159809	29647707	32145700	29340411	17378713	31249672	21764323	22069441	28319758	27521078	33126764
2-Dodecenal, (E)-	Aldehydes	20407-84-5	C12H22O		Green, Fatty, Sweet		0	0	0	0	0	0	122188	0	0	0	0	0	0	0	0	0	0	0
3-Heptanone, 5-methyl-	Ketones	541-85-5	C8H16O		solvent, sharp		0	0	0	0	0	0	0	0	0	0	0	627225179	0	0	170358409	0	0	0
Thiophene, 3-methyl-	Organoheterocyclic compounds	616-44-4	C5H6S		Plastic, Sulfurous		0	0	0	0	0	0	0	0	0	0	0	0	0	0	0	308306	0	0
2-Hexenal, (E)-	Aldehydes	6728-26-3	C6H10O	C08497	Apple-Like,Planty Green,Stinkbug		2655989	3345304	3381410	1632464	2003780	3606439	1940636	1930885	1556545	2166076	2987488	2897720	3169514	2249791	2492726	1578081	1985776	1904298
Propylene oxide	Organoheterocyclic compounds	75-56-9	C3H6O	C15508	sweet		0	0	1559549	0	0	0	0	600669	0	1556174	0	0	0	0	0	0	953123	0
2-Propenoic acid, methyl ester	Esters	96-33-3	C4H6O2	C19443	plastic, sharp,airplane glue		0	0	0	0	0	0	0	0	0	0	0	0	0	0	0	0	0	953712
2-Pyridinecarboxylic acid	Organoheterocyclic compounds	98-98-6	C6H5NO2	C10164			0	0	0	0	0	0	0	0	0	0	0	0	107550	0	0	0	0	0
Furfural	Aldehydes	98-01-1	C5H4O2	C14279			4145904	0	0	0	0	0	0	0	0	0	0	0	0	3464474	0	0	0	0
2-Imidazolidinethione	Organoheterocyclic compounds	96-45-7	C3H6N2S	C14398			0	1003918	0	0	0	0	342679	0	364719	0	0	0	0	0	0	0	263119	0
9H-Xanthene	Organoheterocyclic compounds	92-83-1	C13H10O	C01464			64886	411188	238942	0	0	0	0	115751	105501	71156	108716	87877	88485	158986	0	0	0	0
3-Butyn-1-ol	Hydrocarbons	927-74-2	C4H6O	C06146			0	0	2493867	0	1008738	0	2010288	0	0	0	2377415	950879	1461730	0	1761341	0	0	0
2-Propenamide, N-(hydroxymethyl)-	Carboxylic_Acids	924-42-5	C4H7NO2	C19456			0	0	0	0	0	0	0	0	0	0	0	9497738	0	1880112	0	0	0	0
1H-Indole-2,3-dione	Organoheterocyclic compounds	91-56-5	C8H5NO2	C11129			0	0	0	0	0	0	520454	0	0	0	0	254764	0	1233473	0	0	0	0
Ethanone, 1-(2,4-dihydroxyphenyl)-	Ketones	89-84-9	C8H8O3	C03663			129740	136478	319258	0	0	0	0	124141	0	0	278150	0	0	278063	0	0	0	0
2-Hydroxyethyl methacrylate	Esters	868-77-9	C6H10O3	C14530			0	0	1289137	0	0	0	530292	0	421962	0	0	0	853792	738487	0	0	0	351110
Carbazole	Organoheterocyclic compounds	86-74-8	C12H9N	C08060			0	0	0	0	0	0	0	0	0	0	0	0	0	76022	0	0	0	0
Ropivacaine	Carboxylic_Acids	84057-95-4	C17H26N2O	C07532			0	0	0	0	0	0	0	0	0	0	215573	0	0	0	0	0	0	0
1H-Imidazole-4-methanol	Organoheterocyclic compounds	822-55-9	C4H6N2O	C05562			0	0	0	0	0	0	0	0	0	0	182663	0	0	0	0	0	0	0
(S,Z)-Heptadeca-1,9-dien-4,6-diyn-3-ol	Alcohols	81203-57-8	C17H24O	C17447			0	0	384632	0	0	374837	0	0	0	870778	623666	0	0	0	0	0	679270	0
Acetic acid, hydroxy-	Organic acids and derivatives	79-14-1	C2H4O3	C00160			0	0	0	0	0	0	0	7447102	0	0	0	0	0	0	0	0	0	0
n-Propyl cinnamate	Esters	7778-83-8	C12H14O2	C06360			0	0	0	0	0	0	297740	279996	0	0	0	0	0	270525	364161	0	0	0
Acetone cyanohydrin	Alcohols	75-86-5	C4H7NO	C02659			0	0	1994122	0	0	0	256724	0	0	0	0	0	0	0	92263	0	0	0
Aziridine, 2-methyl-	Organoheterocyclic compounds	75-55-8	C3H7N	C19257			0	0	0	0	0	0	0	0	0	0	521140	0	0	0	0	0	398374	0
L-Prolinamide	Carboxylic_Acids	7531-52-4	C5H10N2O	C19781			0	0	0	0	0	0	0	0	0	2735128	0	0	0	0	0	0	0	0
Oxirane, tetradecyl-	Organoheterocyclic compounds	7320-37-8	C16H32O	C14499			425444	380125	372493	0	0	0	0	0	639088	1252329	0	0	651797	0	0	0	0	600278
Valine	Carboxylic_Acids	72-18-4	C5H11NO2	C00183			0	0	0	0	0	0	0	0	0	0	1864774	0	0	0	0	0	0	0
Cathinone	Ketones	71031-15-7	C9H11NO	C08301			0	0	0	0	9393366	0	0	0	5131611	0	2738896	0	0	0	0	0	0	0
Paroxypropione	Ketones	70-70-2	C9H10O2	C13342			0	0	0	166270	0	0	0	0	0	0	0	0	0	0	0	64161	0	88697
Urea, N-methyl-N-nitroso-	Organic acids and derivatives	684-93-5	C2H5N3O2	C14595			0	0	0	0	0	0	0	0	0	0	0	0	0	0	0	0	978133	0
Cycloserine	Carboxylic_Acids	68-41-7	C3H6N2O2	C08057			0	0	0	0	0	0	0	0	1214097	0	0	0	0	0	0	0	0	0
Thymine	Organoheterocyclic compounds	65-71-4	C5H6N2O2	C00178			0	0	0	0	0	0	0	0	0	48844	0	0	0	0	0	0	0	0
Imidazole-4-acetic acid	Organoheterocyclic compounds	645-65-8	C5H6N2O2	C02835			0	0	0	0	0	326806	0	0	0	0	0	0	0	0	0	0	0	0
Acetamide, 2-fluoro-	Organic acids and derivatives	640-19-7	C2H4FNO	C18675			0	0	0	650195	711997	323582	0	0	0	0	0	1417390	0	0	574069	0	0	0
Octadecanal	Aldehydes	638-66-4	C18H36O	C01838			0	0	0	0	0	0	0	0	0	1429987	956382	4426381	0	812579	0	0	0	0
Succindialdehyde	Aldehydes	638-37-9	C4H6O2	C16835			386502	348988	324977	0	0	0	411891	0	377611	374331	471999	0	433372	491353	0	0	0	467626
Acetic acid, methoxy-, methyl ester	Esters	6290-49-9	C4H8O3	C14601			0	0	1452705	0	0	0	0	0	0	0	0	0	0	0	0	0	645953	0
2-Propynal	Hydrocarbons	624-67-9	C3H2O	C05985			0	0	0	0	0	0	0	495380	0	0	0	1122670	0	0	0	0	0	0
cis-4-Hydroxy-L-proline	Carboxylic_Acids	618-27-9	C5H9NO3	C01015			0	0	0	0	0	0	0	0	101583	0	0	0	0	0	0	0	0	0
3-Amino-s-triazole	Organoheterocyclic compounds	61-82-5	C2H4N4	C11261			0	0	0	821564	0	0	0	0	0	0	0	0	0	0	0	0	0	0
Furmecyclox	Organoheterocyclic compounds	60568-05-0	C14H21NO3	C18912			0	0	0	82334	0	0	0	0	0	0	0	0	0	0	0	0	0	0
Mercaptamine	Organosulfur compounds	60-23-1	C2H7NS	C01678			325043	81450	0	0	317812	0	671923	1559468	0	0	116791	0	0	71504	669485	232643	0	257529
Tyrosine	Carboxylic_Acids	60-18-4	C9H11NO3	C00082			0	0	0	0	0	0	0	0	0	0	0	0	0	0	148815	0	0	0
Carbamic acid, methyl ester	Esters	598-55-0	C2H5NO2	C19445			1882430	0	0	0	0	0	0	0	0	0	0	0	2054397	2507397	0	0	0	0
2(1H)-Quinolinone	Organoheterocyclic compounds	59-31-4	C9H7NO	C06415			0	0	0	0	0	1303130	222868	0	0	0	0	0	0	0	0	0	0	0
Acetic acid, [(aminocarbonyl)amino]oxo-	Carboxylic_Acids	585-05-7	C3H4N2O4	C00802			0	0	0	0	0	303954858	0	166655675	0	0	0	72091976	260152637	0	136120615	1092651	0	0
1H-Benzimidazole, 5,6-dimethyl-	Organoheterocyclic compounds	582-60-5	C9H10N2	C03114			0	167885	102553	0	0	0	0	0	0	0	218750	0	80129	70414	0	0	183642	0
Propiolactone	Organoheterocyclic compounds	57-57-8	C3H4O2	C19297			0	0	6033213	0	117665	0	0	0	0	9122952	7676819	0	0	0	0	0	0	0
Cystine	Carboxylic_Acids	56-89-3	C6H12N2O4S2	C00491			0	0	0	0	0	0	0	0	0	0	0	0	0	0	0	0	0	2489707
dl-Allo-cystathionine	Carboxylic_Acids	56-88-2	C7H14N2O4S	C02291			3119098	5745812	0	958163	2024165	3004638	3504260	0	1369022	17643877	314311	0	1005581	984269	3123828	2808905	0	140707
Alanine	Carboxylic_Acids	56-41-7	C3H7NO2	C00041			0	0	0	0	0	0	0	0	0	0	0	0	0	0	0	0	14227908	0
Glycine	Carboxylic_Acids	56-40-6	C2H5NO2	C00037			0	0	0	0	0	0	0	0	0	0	0	0	0	0	2357655	0	0	0
Glycidol	Organoheterocyclic compounds	556-52-5	C3H6O2	C10920			0	11492741	18015257	0	0	0	0	0	0	7925795	0	0	0	0	0	0	349243	0
N-Glycylglycine	Carboxylic_Acids	556-50-3	C4H8N2O3	C02037			0	0	0	0	0	125515	0	0	0	0	0	0	0	0	0	0	0	0
2-Amino-3-(4-hydroxyphenyl)-propanoic acid	Carboxylic_Acids	556-03-6	C9H11NO3	C01536			0	0	0	0	0	0	389098	0	0	0	0	0	0	0	0	0	0	0
Ethanone, 1-(2-hydroxy-4-methoxyphenyl)-	Ketones	552-41-0	C9H10O3	C10712			0	0	0	0	0	0	0	0	299811	0	0	0	0	0	0	0	0	0
Acetohydroxamic acid	Carboxylic_Acids	546-88-3	C2H5NO2	C06808			0	0	0	0	0	0	0	0	0	0	0	0	0	0	0	0	0	1422140
o-Acetyl-L-serine	Carboxylic_Acids	5147-00-2	C5H9NO4	C00979			0	0	983259	0	0	0	0	0	0	1516770	0	0	0	0	0	0	0	0
Hydroxyproline	Carboxylic_Acids	51-35-4	C5H9NO3	C01157			0	0	0	0	0	0	0	86174	0	0	0	0	0	0	0	0	0	0
4H-Pyran-4-one, 5-hydroxy-2-(hydroxymethyl)-	Organoheterocyclic compounds	501-30-4	C6H6O4	C14516			0	0	0	0	0	0	0	0	0	0	0	0	0	0	0	0	0	662245
Binapacryl	Esters	485-31-4	C15H18N2O6	C19022			368534	0	0	0	0	0	0	0	42457172	0	0	0	0	0	0	0	0	0
Hydantoin	Organoheterocyclic compounds	461-72-3	C3H4N2O2	C05146			0	0	0	58502	102199	0	0	0	0	0	0	0	0	0	0	160358	101298	0
1H-Purin-6-amine, N-methyl-	Organoheterocyclic compounds	443-72-1	C6H7N5	C08434			0	0	0	0	0	0	0	0	0	192381	149627	0	0	0	0	0	0	0
R-(-)-1,2-propanediol	Alcohols	4254-14-2	C3H8O2	C02912			0	0	0	0	0	0	0	9745407	0	0	0	0	0	0	0	0	0	0
Thiirane	Organoheterocyclic compounds	420-12-2	C2H4S	C19419			0	0	0	0	0	110252	0	0	0	0	0	0	0	0	0	0	0	0
2-Fluoro-beta?????beta?????-alanine	Carboxylic_Acids	3821-81-6	C3H6FNO2	C16632			20495640	5677633	0	0	0	13181613	9611009	42233033	5772601	5554270	0	0	0	53733775	30232102	30538158	24476376	1891171
Etidocaine	Carboxylic_Acids	36637-18-0	C17H28N2O	C07530			0	0	0	0	0	0	0	0	0	398512	0	0	0	0	0	0	84778	186937
D-Alanine	Carboxylic_Acids	338-69-2	C3H7NO2	C00133			0	0	0	0	0	0	2998983	0	0	0	0	0	0	0	0	0	0	0
L-Methionine sulfoxide	Carboxylic_Acids	3226-65-1	C5H11NO3S	C02989			0	0	0	0	0	0	0	0	0	365462	0	718500	0	0	0	1554466	0	0
Acetic acid, oxo-	Carboxylic_Acids	298-12-4	C2H2O3	C00048			0	0	0	0	739471	13280919	0	79209	0	0	70627	0	0	0	0	0	0	0
1H-Pyrazole	Organoheterocyclic compounds	288-13-1	C3H4N2	C00481			0	0	0	0	0	0	0	0	0	0	0	1105009	0	0	0	0	0	569964
2,3-Butanediol, [R-(R*,R*)]-	Alcohols	24347-58-8	C4H10O2	C03044			429422	0	0	0	0	0	0	0	0	0	0	0	0	0	0	0	0	0
Dibenz[a,j]acridine	Organoheterocyclic compounds	224-42-0	C21H13N	C19220			0	0	0	0	0	0	0	0	0	0	0	0	77339	0	0	0	0	0
L-Azetidine-2-carboxylic acid	Carboxylic_Acids	2133-34-8	C4H7NO2	C08267			0	0	0	0	0	0	6590809	0	0	0	0	0	0	0	0	5672103	0	0
Cyanopyrazine	Organoheterocyclic compounds	19847-12-2	C5H3N3	C02018			0	0	0	0	0	0	0	0	0	0	0	0	0	0	0	0	0	952247
2-Thiopheneacetic acid	Organoheterocyclic compounds	1918-77-0	C6H6O2S	C02595			0	0	0	0	0	0	0	0	0	0	0	0	1217407	0	0	0	0	0
2-Oxo-n-valeric acid	Organic acids and derivatives	1821-02-9	C5H8O3	C06255			0	0	0	0	0	0	0	0	0	0	0	463084	0	213223	0	0	165240	0
Cyclopropanecarboxylic acid	Carboxylic_Acids	1759-53-1	C4H6O2	C16267			0	0	0	0	278827	982356	931192	1026896	888827	0	1003496	841418	1033097	1370279	1755825	618008	674247	767148
Oxirane, methyl-, (S)-	Organoheterocyclic compounds	16088-62-3	C3H6O	C11507			0	0	6026046	0	175620	0	0	0	0	0	0	4018306	0	0	0	0	168107	150993
Cycloheptanecarboxylic acid	Carboxylic_Acids	1460-16-8	C8H14O2	C12104			0	0	0	0	0	0	449083	0	0	0	0	0	0	0	0	0	0	0
Chromafenozide	Organoheterocyclic compounds	143807-66-3	C24H30N2O3	C18515			0	0	0	0	0	0	0	0	0	0	0	0	55740	0	0	0	0	0
2(1H)-Pyridinone	Organoheterocyclic compounds	142-08-5	C5H5NO	C02502			568070	482197	619000	0	0	0	2438021	2577364	2811046	9285361	0	0	0	1801122	405571	1766789	0	1942623
2-Thiouracil	Organoheterocyclic compounds	141-90-2	C4H4N2OS	C19304			0	0	0	0	0	0	0	0	0	0	0	0	0	0	0	0	1250381	0
Semustine	Organic acids and derivatives	13909-09-6	C10H18ClN3O2	C07640			0	0	148710	0	0	0	0	0	0	0	0	0	0	0	0	0	0	0
Dibenzofuran	Organoheterocyclic compounds	132-64-9	C12H8O	C07729			3269794	4699341	3032006	297545	392932	1844709	1630158	1486927	1227598	1935454	1865472	1478895	1900551	2519941	2178910	692001	968086	980145
Dimethyl phthalate	Esters	131-11-3	C10H10O4	C11233			660332	2130714	1559502	0	0	830456	0	798419	0	0	1115857	675189	1207144	1708033	2058682	265819	518505	224406
Hydroxyurea	Organic acids and derivatives	127-07-1	CH4N2O2	C07044			0	0	0	0	0	0	0	0	0	0	0	21936621	20886602	0	0	2783016	0	0
Butabarbital	Organoheterocyclic compounds	125-40-6	C10H16N2O3	C07827			0	0	0	0	0	0	0	0	646904	0	0	0	0	0	0	0	0	0
3,4-Dihydroxyacetophenone	Ketones	1197-09-7	C8H8O3	C10675			0	0	0	0	0	0	0	0	0	0	0	2208178	12581314	21140331	0	0	0	0
a-Amino-gamma-butyrolactone	Esters	1192-20-7	C4H7NO2	C02926			0	0	0	0	0	0	4172407	384156	0	0	0	0	0	0	0	0	0	787289
L-Cysteine sulfinic acid	Carboxylic_Acids	1115-65-7	C3H7NO4S	C00606			1698815	195775	0	0	0	1249644	0	0	313397	0	0	0	3279120	0	0	0	0	0
2-Butyne-1,4-diol	Alcohols	110-65-6	C4H6O2	C02497			0	0	0	0	0	0	0	0	0	0	2273182	0	0	0	1198379	0	0	0
Cyanuric acid	Organoheterocyclic compounds	108-80-5	C3H3N3O3	C06554			0	0	0	0	0	0	0	0	0	0	0	0	0	0	101887	0	0	0
Succinic anhydride	Carboxylic_Acids	108-30-5	C4H4O3	C19524			0	0	0	0	0	0	0	0	1134286	509888	9844805	0	0	0	4414899	5480247	5648037	0
Glyoxal	Aldehydes	107-22-2	C2H2O2	C14448			0	0	0	0	0	0	0	211096	0	0	0	0	0	0	0	0	0	0
7-Oxabicyclo[4.1.0]heptane, 3-oxiranyl-	Organoheterocyclic compounds	106-87-6	C8H12O2	C19311			0	0	0	0	0	0	0	0	0	0	0	950961	0	0	0	0	0	0
Acetic acid, hydrazide	Carboxylic_Acids	1068-57-1	C2H6N2O	C07447			40610	0	0	0	0	0	0	0	0	0	0	0	0	0	528814	0	0	0
2,5-Piperazinedione	Carboxylic_Acids	106-57-0	C4H6N2O2	C02777			0	0	203387	0	0	0	0	0	0	518485	0	0	0	0	0	0	0	0
Benzaldehyde, 3-hydroxy-	Aldehydes	100-83-4	C7H6O2	C03067			21809988	20053738	3218404	0	0	3216986	0	18104210	0	9575568	4792642	0	2331584	11940962	9614468	0	19817433	12455732
2-Octen-1-ol, (E)-	Alcohols	18409-17-1	C8H16O				103167959	412092058	437260648	289838180	175610357	490819085	305609743	318639840	550226679	354304464	394324809	511049440	339509659	146274042	325328127	142491580	47898721	0
3-Penten-1-ol	Alcohols	39161-19-8	C5H10O				979406	0	0	0	0	0	0	0	0	0	27956764	0	0	0	0	0	295300	0
2-Octen-4-ol, (E)-	Alcohols	20125-81-9	C8H16O				0	0	0	0	0	108195	0	0	0	0	0	0	0	0	0	0	0	0
(E)-2,6-Dimethylocta-3,7-diene-2,6-diol	Alcohols	51276-34-7	C10H18O2				0	0	0	0	0	0	0	0	0	0	0	0	0	0	0	0	0	972347
cis-1,2-Dihydrocatechol	Alcohols	17793-95-2	C6H8O2				0	0	0	0	0	0	0	0	0	0	0	0	0	0	0	0	484025	0
4-Cyclopentene-1,3-diol, cis-	Alcohols	29783-26-4	C5H8O2				0	0	0	0	0	0	3165781	0	0	0	0	0	0	0	0	0	718182	0
(Z)-4-Decen-1-ol	Alcohols	57074-37-0	C10H20O				1678995	1720889	1523713	0	0	1798600	0	0	0	0	2512176	0	1075251	3622422	4046985	0	0	0
2-Butene-1,4-diol, (Z)-	Alcohols	6117-80-2	C4H8O2				0	1113026	0	0	0	0	0	0	0	0	1497483	0	0	0	0	0	0	0
Bicyclo[3.1.0]hex-3-en-2-ol, 2-methyl-5-(1-methylethyl)-, (1a,2a,5a)-	Alcohols	97631-68-0	C10H16O				0	0	0	0	0	0	0	0	0	0	0	0	0	0	0	369807	0	0
Bicyclo[2.2.2]oct-5-en-2-ol	Alcohols	55320-40-6	C8H12O				0	0	0	0	0	4282140	2524526	0	0	0	2659766	0	0	0	0	0	0	0
Bicyclo[2.2.1]hepta-2,5-dien-7-ol	Alcohols	822-80-0	C7H8O				0	0	0	0	0	0	0	0	0	0	793180	0	0	0	0	0	3334765	0
8,10-Dodecadien-1-ol, (E,E)-	Alcohols	33956-49-9	C12H22O				0	0	1101011	0	0	0	0	0	0	0	0	0	0	0	0	0	0	0
2,6-Cyclooctadien-1-ol	Alcohols	10017-18-2	C8H12O				0	0	0	0	0	0	0	8702749	0	0	0	0	0	5655916	0	0	0	0
2,5-Cyclooctadien-1-ol	Alcohols	10054-74-7	C8H12O				0	0	0	0	0	0	168365	0	0	0	0	0	0	0	0	0	0	0
beta?????beta????Â¡Ã-trans-2-Cyclohexene-1,4-diol	Alcohols	41513-32-0	C6H10O2				0	0	0	0	0	0	0	0	0	782314	0	0	0	0	347245	0	0	0
Cyclohept-4-enol	Alcohols	38607-27-1	C7H12O				0	0	0	0	0	0	0	0	0	0	0	0	1060688	0	0	0	2488608	0
4-CHLOROBUT-2-EN-1-OL	Alcohols	7523-44-6	C4H7ClO				0	0	0	0	0	0	0	0	0	0	0	0	0	395063	0	0	0	0
4-Cyclopentene-1,3-diol, trans-	Alcohols	694-47-3	C5H8O2				0	0	2523905	0	0	0	0	0	0	0	0	0	0	0	0	0	0	0
trans-2-Methyl-4-hexen-3-ol	Alcohols	96346-76-8	C7H14O				228961	206609	0	0	0	0	0	254097	0	743451	0	159054	0	0	0	0	0	0
2-Hepten-1-ol, (E)-	Alcohols	33467-76-4	C7H14O				0	0	0	0	0	0	0	0	0	0	0	0	0	0	510040	0	0	0
4-Methyl-1,6-heptadien-4-ol	Alcohols	25201-40-5	C8H14O				0	193706	2554559	79303	0	0	0	2752083	850816	0	0	0	1572828	2220690	0	212540	172966	538837
Phenol, 2-(3-hydroxy-3-methyl-1-butenyl)-, (Z)-	Alcohols	17235-14-2	C11H14O2				0	53423	0	0	0	0	0	0	0	0	0	0	0	0	0	0	0	0
9,12-Tetradecadien-1-ol, (Z,E)-	Alcohols	51937-00-9	C14H26O				0	0	0	0	231627	0	0	0	0	0	0	0	0	0	0	0	0	0
8-Dodecenol	Alcohols	42513-42-8	C12H24O				0	0	0	0	339768	0	0	0	0	0	0	0	0	0	0	0	0	0
7-Octene-1,2-diol	Alcohols	85866-02-0	C8H16O2				0	0	0	0	0	0	0	0	0	217000	0	0	0	0	0	0	0	0
6-Methyl-6-hepten-4-yn-3-ol	Alcohols	95764-76-4	C8H12O				0	0	0	0	0	0	0	0	0	0	4413152	0	0	0	1794536	2778444	0	0
6-Hepten-3-ol	Alcohols	19781-77-2	C7H14O				0	0	0	0	0	0	0	0	0	0	0	0	0	0	0	0	502089	0
3-Heptyne-2,5-diol, 6-methyl-5-(1-methylethyl)-	Alcohols	63922-38-3	C11H20O2				0	0	0	0	0	570550	0	0	219371	0	0	0	0	0	0	0	0	0
5-Methyl-5-hexen-3-yn-2-ol	Alcohols	68017-33-4	C7H10O				0	356671	0	0	0	0	0	0	0	0	0	0	0	0	0	0	0	0
5-Methyl-5-hexen-3-ol	Alcohols	67760-89-8	C7H14O				0	0	0	0	0	0	0	0	0	0	362650	0	0	0	0	0	0	0
HEX-5-EN-3-OL	Alcohols	688-99-3	C6H12O				0	0	0	0	0	0	0	0	0	0	179819	0	0	0	0	0	0	0
5-Hepten-3-yn-2-ol, 6-methyl-5-(1-methylethyl)-	Alcohols	63922-41-8	C11H18O				0	0	0	0	0	0	0	0	0	0	0	0	0	3166633	0	2602534	1870316	0
4-Allyl-1,6-heptadiene-4-ol	Alcohols	10202-75-2	C10H16O				845744	0	0	0	0	0	0	0	0	0	0	0	0	0	0	0	0	0
4-Penten-1-ol, 3-methyl-	Alcohols	51174-44-8	C6H12O				0	0	0	0	340417	1648873	0	0	0	0	0	0	0	0	0	0	0	0
6-Hepten-3-ol, 4-methyl-	Alcohols	53907-71-4	C8H16O				0	0	0	1402435	0	0	0	0	0	0	0	0	8256198	3771666	4662971	129445	0	0
1-Penten-3-ol, 4-methyl-	Alcohols	4798-45-2	C6H12O				0	0	0	0	0	0	0	0	0	0	0	0	0	0	0	0	0	1734835
1-Hepten-4-ol, 4-methyl-	Alcohols	1186-31-8	C8H16O				0	0	0	0	453841	0	0	0	0	0	0	0	739429	0	0	0	0	0
1-Hepten-4-ol, 4-propyl-	Alcohols	62108-07-0	C10H20O				0	0	0	0	0	0	0	0	0	0	0	0	0	0	0	0	0	403517
4,6-Nonadien-8-yn-3-ol, (E,E)-	Alcohols	43142-42-3	C9H12O				0	0	0	0	0	0	0	0	0	0	0	0	0	0	0	0	1810625	0
3-Octen-2-ol, (Z)-	Alcohols	69668-89-9	C8H16O				0	0	0	0	0	0	564880580	0	0	0	0	0	0	0	0	0	0	0
3-Octen-2-ol, (E)-	Alcohols	57648-55-2	C8H16O				0	0	0	0	1376082	0	0	294785	0	0	0	0	0	0	0	0	0	0
6-Hepten-1-ol, 3-methyl-	Alcohols	4048-32-2	C8H16O				1784135	0	0	0	0	0	0	0	0	0	0	0	0	1735761	0	0	0	0
5-Hexen-3-ol, 3-methyl-	Alcohols	1569-44-4	C7H14O				0	215117	253681	0	0	0	0	0	0	0	0	374711	0	214261	0	0	0	0
3-Buten-1-ol, 3-methyl-	Alcohols	763-32-6	C5H10O				1325437	2276867	4004463	6769317	7307868	698783	3010440	4820291	2649958	5295766	4856095	2418609	2518849	3538303	9372993	3250785	7691853	6119257
Trans-3-methylpent-3-ene-5-ol	Alcohols	30801-95-7	C6H12O				0	0	0	0	0	0	0	0	413197	0	0	0	0	0	0	0	0	0
3-Methylpenta-1,3-diene-5-ol, (E)-	Alcohols	1572-08-3	C6H10O				0	0	0	0	0	0	0	0	0	0	0	0	0	0	0	0	0	545925
3-Hexen-1-ol, 2-ethyl-	Alcohols	53907-73-6	C8H16O				0	0	0	0	0	0	0	0	0	0	6447479	0	0	0	0	4297727	0	0
3-Cyclohexene-1-methanol, 6-methyl-	Alcohols	5259-31-4	C8H14O				0	0	0	0	0	0	0	0	276411	0	0	0	0	0	0	0	0	0
3-Cyclohexen-1-ol	Alcohols	822-66-2	C6H10O				0	95978	0	0	0	81233	0	0	0	0	0	0	0	0	0	0	0	0
3-Decen-2-ol, (E)-	Alcohols	69668-92-4	C10H20O				0	0	0	0	222532	0	0	0	0	0	0	0	0	0	0	0	0	0
3-Hepten-1-ol	Alcohols	10606-47-0	C7H14O				0	0	0	48484	0	1227785	0	0	0	1929820	613813	0	0	0	0	0	0	0
3-Buten-2-ol, 4-phenyl-	Alcohols	17488-65-2	C10H12O				405600	0	0	0	0	0	0	0	320179	0	0	332079	0	414118	0	0	0	0
3-Buten-2-ol	Alcohols	598-32-3	C4H8O				0	0	85039	0	0	0	0	0	0	377040	0	0	0	0	0	0	0	0
3-Buten-1-ol	Alcohols	627-27-0	C4H8O				0	0	0	0	0	0	441487	0	0	0	0	0	0	0	0	0	0	0
Isocitronellol	Alcohols	18479-52-2	C10H20O				22521011	17133946	30355907	0	0	3409136	5178015	10296380	6889767	8399716	19042587	11453865	11671982	1939989	12898775	9261163	11357555	6855628
3,5-Hexadien-2-ol	Alcohols	3280-51-1	C6H10O				0	1019919	0	0	0	0	0	0	0	0	0	0	0	0	0	0	0	0
3,5-Dimethyl-5-hexen-3-ol	Alcohols	1569-46-6	C8H16O				0	0	0	0	0	0	0	189905	0	0	0	0	0	0	0	0	0	0
3,5-Dimethyl-1,6-heptadien-4-ol	Alcohols	19549-66-7	C9H16O				0	0	0	0	0	0	0	0	0	0	0	0	0	2832005	0	0	0	0
2-Cyclohexen-1-ol, 3,5,5-trimethyl-	Alcohols	470-99-5	C9H16O				0	0	0	0	0	0	0	0	0	0	0	0	0	0	0	0	80123	0
3,4-Dimethyl-5-hexen-3-ol	Alcohols	1569-45-5	C8H16O				0	0	0	0	0	0	0	0	0	0	0	0	0	0	0	1056258	0	0
3,4,4-Trimethyl-1-penten-3-ol	Alcohols	3732-61-4	C8H16O				0	0	298375	0	0	0	0	0	0	0	0	0	0	0	0	0	0	0
2-Isopropenyl-5-methyl-6-hepten-1-ol	Alcohols	13066-55-2	C11H20O				0	0	0	0	177128	0	0	0	0	510083	0	0	0	0	0	0	0	0
4-Penten-1-ol, 2-methylene-	Alcohols	30457-84-2	C6H10O				0	0	0	0	0	0	5310628	0	1935815	0	0	0	0	0	0	0	0	0
2-Penten-1-ol, 4-methyl-	Alcohols	5362-55-0	C6H12O				0	0	0	0	0	0	0	0	0	324868	0	0	0	0	0	0	0	0
2-Undecen-4-ol	Alcohols	22381-86-8	C11H22O				0	0	7017440	0	0	328287	0	0	0	0	74089347	710643	671489	1369923	298906	158595	0	0
2-Nonen-1-ol	Alcohols	22104-79-6	C9H18O				0	636683	0	0	0	0	0	1329373	0	0	730048	0	0	0	0	0	0	0
3-Buten-1-ol, 2-methyl-	Alcohols	4516-90-9	C5H10O				0	443832	0	576199	0	0	0	0	0	0	0	0	0	0	0	0	0	0
2-Octen-4-ol, 2-methyl-	Alcohols	65885-49-6	C9H18O				0	0	0	0	0	0	0	0	0	0	553444	0	0	0	0	0	0	0
2-Methyl-1,5-hexadiene-3-ol	Alcohols	17123-60-3	C7H12O				0	0	0	0	0	0	0	0	0	0	0	0	0	0	0	0	231931	0
2-Cyclopentene-1-methanol	Alcohols	13668-59-2	C6H10O				0	0	0	0	0	0	0	0	0	0	0	0	0	25817925	0	0	0	0
2-Decen-1-ol, (E)-	Alcohols	18409-18-2	C10H20O				0	0	0	0	0	0	0	476178	0	0	0	0	630760	0	0	0	0	0
2-Hepten-4-ol	Alcohols	4798-59-8	C7H14O				0	0	0	0	0	0	243940	0	0	0	0	0	0	0	0	0	0	0
2-Hepten-1-ol, (Z)-	Alcohols	55454-22-3	C7H14O				0	0	0	2239991	2512782	16797069	586090	3884933	0	1955905	0	0	6653995	0	5240923	0	4570267	4574719
2-Buten-1-ol, (Z)-	Alcohols	4088-60-2	C4H8O				0	367915	0	0	0	0	0	0	0	0	0	0	435404	0	0	0	0	106023
2,7-Octadien-1-ol	Alcohols	23578-51-0	C8H14O				4440744	6901885	1005091	822243	1281263	47103737	0	0	0	4097897	0	0	0	0	40748366	755406	0	0
2,6-Octadien-1-ol, 2,7-dimethyl-	Alcohols	22410-74-8	C10H18O				0	0	0	0	2603942	0	0	0	0	0	0	0	0	0	0	0	0	0
2,6-Octadiene-4,5-diol	Alcohols	4486-59-3	C8H14O2				0	0	0	0	0	279931	0	0	0	0	120660	0	347363	0	0	1045593	0	0
1,7-Octadien-3-ol, 2,6-dimethyl-	Alcohols	22460-59-9	C10H18O				5341604	7360347	11660791	211850	0	515044	552532	928638	662403	2260751	6470478	2847812	2141690	1444999	1476398	678711	973715	674998
2-Cyclohexen-1-ol, 2,6,6-trimethyl-	Alcohols	54345-59-4	C9H16O				0	659703	0	0	0	0	0	0	0	576780	1028502	598853	0	0	0	308247	0	318876
Methanol, (1,4-dihydrophenyl)-	Alcohols	25372-69-4	C7H10O				476482	0	0	0	0	0	530349	0	0	0	0	0	664382	0	0	0	405959	2557787
2,5-Dimethyl-5-hexen-3-ol	Alcohols	67760-91-2	C8H16O				0	0	0	0	709467	0	0	0	0	0	0	0	0	0	0	0	0	0
2,4-Dimethyl-1-penten-3-ol	Alcohols	19781-54-5	C7H14O				0	0	0	0	0	0	0	0	0	232679	0	0	0	0	0	0	0	0
5-Hexen-3-ol, 2,3-dimethyl-	Alcohols	19550-90-4	C8H16O				0	0	0	0	0	0	0	0	1262195	0	1601269	0	0	1890201	0	0	0	1705738
2,3,4,5-Tetramethylcyclopent-2-en-1-ol	Alcohols	82061-20-9	C9H16O				275330	0	0	0	0	0	0	0	0	0	0	0	0	0	0	0	0	0
3-Penten-1-ol, 2,2,4-trimethyl-	Alcohols	5842-53-5	C8H16O				0	0	0	0	0	0	0	0	0	439611	0	0	0	0	0	0	0	0
2-(Allylamino)ethanol	Alcohols	2424-00-2	C5H11NO				0	2331654	0	0	0	0	0	0	0	0	0	0	0	0	0	0	0	0
Ethanol, 1-(1-cyclohexenyl)-	Alcohols	3197-68-0	C8H14O				0	0	0	0	0	0	0	0	0	0	0	0	0	0	0	177274	0	0
3-Cyclohexene-1-ethanol	Alcohols	18240-10-3	C8H14O				36667468	45840503	42684881	5453179	0	0	21193613	20220412	12616976	0	29734809	30040144	34447765	29912952	28857657	17116996	27032888	18926528
Cyclohexanol, 1-ethenyl-	Alcohols	1940-19-8	C8H14O				0	0	0	0	0	0	0	811221	0	0	0	0	0	0	0	0	0	0
1-Undecyn-4-ol	Alcohols	22127-86-2	C11H20O				0	0	0	592242	0	0	0	0	0	0	0	0	0	0	599045	342219	460214	364363
1-Nonen-4-ol	Alcohols	35192-73-5	C9H18O				964888	883853	1404830	253962	0	0	575995	0	0	0	1373026	0	0	0	0	0	0	0
1-Nonen-3-ol	Alcohols	21964-44-3	C9H18O				0	0	0	0	1152998	4407128	0	0	0	0	0	0	0	0	0	0	0	0
2-Cyclohexen-1-ol, 1-methyl-	Alcohols	23758-27-2	C7H12O				0	0	0	0	0	0	0	0	0	0	0	0	0	0	0	0	0	187144
1-Cyclopentyl-2-propen-1-ol	Alcohols	87453-54-1	C8H14O				0	0	0	32017317	0	0	0	92755333	38314447	0	0	0	0	0	0	70240573	129823362	0
2-Cyclohexen-1-ol, 1-butyl-	Alcohols	88116-46-5	C10H18O				0	0	552421	634585	1123920	4368499	0	2216740	0	0	0	0	4955552	2582953	0	0	0	2999679
1,7-Octadien-3-ol	Alcohols	30385-19-4	C8H14O				92855650	106201451	110202103	29756642	24670849	83168018	39646685	31730979	26695841	47827193	91657813	65172148	41480843	35612683	28475640	26503946	42043821	26334092
1,5-Hexadien-3-ol	Alcohols	924-41-4	C6H10O				0	0	0	0	689128	0	0	3210182	349214	0	0	0	0	0	0	0	0	0
2-Propanol, 1-(2-propenyloxy)-	Alcohols	21460-36-6	C6H12O2				0	0	0	0	0	0	9799080	0	0	0	0	0	0	0	0	0	0	0
Cyclohexanol, 1-(1,2-propadienyl)-	Alcohols	34761-56-3	C9H14O				0	2192737	1279507	0	0	0	0	0	0	0	0	0	0	0	0	0	0	0
Cyclopropanemethanol, 2-methyl-2-(4-methyl-3-pentenyl)-	Alcohols	98678-70-7	C11H20O				161217	157217	0	219818	0	139602	602520	0	0	0	0	0	0	333980	0	0	471380	0
2-Decen-1-ol	Alcohols	22104-80-9	C10H20O				0	196471	0	0	402258	0	0	0	0	448396	0	0	0	0	0	0	0	0
3-Nonen-1-ol, (E)-	Alcohols	10339-61-4	C9H18O				0	0	0	0	5788718	0	5392864	0	0	0	11617717	0	0	7035893	0	0	23650448	0
9,12-Octadecadien-1-ol, (Z,Z)-	Alcohols	506-43-4	C18H34O				600539	0	391498	0	288877	0	0	0	718322	0	0	388339	0	0	469717	0	0	0
(Z)6,(Z)9-Pentadecadien-1-ol	Alcohols	77899-11-7	C15H28O				0	0	0	0	177954	876926	878854	0	0	434272	0	0	0	783052	0	371814	387500	408588
2-Methyl-1,5-heptadien-4-ol	Alcohols	926-98-7	C8H14O				1149011	918475	1553332	0	0	0	0	265771	544809	1152022	1898760	1416411	1146370	1039932	1184767	0	208470	0
1,5-Heptadiene-3,4-diol, 2-methyl-	Alcohols	22726-05-2	C8H14O2				0	0	0	0	0	0	0	0	0	0	0	0	0	0	0	0	204594	0
Panaxydol	Alcohols	72800-72-7	C17H24O2				0	0	0	0	0	0	0	0	0	0	0	0	0	0	0	2852065	0	0
1-Hydroxymethyl-2-methyl-1-cyclohexene	Alcohols	29474-11-1	C8H14O				0	208491	0	0	0	0	0	0	0	0	0	0	0	0	0	0	0	0
2,4-Heptadien-6-yn-1-ol, (E,E)-	Alcohols	17098-71-4	C7H8O				0	0	539484	0	0	0	0	0	0	0	0	0	0	0	0	0	0	0
2-Propen-1-ol, 2-methyl-	Alcohols	513-42-8	C4H8O				713150	0	0	881804	0	0	672708	3495900	692958	6153886	0	0	0	0	1854703	0	0	1423532
Cyclobutanol	Alcohols	2919-23-5	C4H8O				0	0	0	0	1221919	0	0	18833618	0	0	40287941	0	0	0	0	0	0	0
4a(2H)-Naphthalenol, octahydro-, trans-	Alcohols	1654-87-1	C10H18O				791767	967352	1863423	0	0	1452486	323082	1142305	944434	566454	2114569	719670	3760082	1120825	3714205	763854	916278	609971
1-Propanol, 2-amino-, (beta?????beta????Â¡Ã)-	Alcohols	6168-72-5	C3H9NO				0	0	0	10401434	0	0	0	0	0	0	0	0	0	0	0	0	0	0
1,4-Cyclohexanedimethanol	Alcohols	105-08-8	C8H16O2				0	0	0	0	0	0	0	0	506080	0	0	0	0	0	729120	0	0	0
DL-2,3-Butanediol	Alcohols	6982-25-8	C4H10O2				0	0	0	934117	0	0	0	0	0	0	0	0	0	0	174584	0	0	0
Cyclohexanemethanol, 4-methyl-, trans-	Alcohols	3937-49-3	C8H16O				0	0	0	0	0	0	0	0	0	0	0	0	1810558	0	0	0	0	0
Cyclohexanemethanol, 4-methyl-, cis-	Alcohols	3937-48-2	C8H16O				0	0	0	0	0	352716	0	0	0	0	0	0	0	0	0	0	0	0
2-Butanol, 2,3-dimethyl-, acetate	Alcohols	4806-33-1	C8H16O2				0	0	0	0	0	0	0	0	0	0	0	0	495409	0	808256	0	0	0
Ethanol, 2-(3,3-dimethylcyclohexylidene)-	Alcohols	41370-29-0	C10H18O				0	0	0	0	0	0	0	0	0	0	0	0	0	0	0	0	1104996	0
1a, 4abeta?????beta?????, 8aa-Decahydro-1-naphthalenol	Alcohols	36159-47-4	C10H18O				0	0	0	0	0	185788	0	0	0	0	0	0	0	0	0	0	0	0
cis-9,10-Epoxyoctadecan-1-ol	Alcohols	13980-12-6	C18H36O2				0	0	0	0	0	0	0	0	0	0	0	0	0	0	0	0	0	606603
Cyclopentanol, 2-methyl-, cis-	Alcohols	25144-05-2	C6H12O				0	0	939469	0	0	0	0	1078227	0	1048118	1568423	0	0	1215577	0	0	0	1142280
cis-1,2-Cyclohexanedimethanol	Alcohols	15753-50-1	C8H16O2				0	0	743926	0	0	0	0	0	0	0	0	0	0	0	0	0	0	0
Bicyclo[3.3.1]nonan-9-ol	Alcohols	15598-80-8	C9H16O				0	0	0	0	0	0	0	0	355066	0	0	0	0	0	0	0	0	0
Bicyclo[3.3.1]nonan-3-ol, endo-	Alcohols	10036-10-9	C9H16O				200312	0	0	0	0	0	0	0	0	0	0	0	0	0	0	0	0	0
Bicyclo[3.3.1]nonan-1-ol	Alcohols	15158-56-2	C9H16O				0	0	0	0	0	0	0	0	0	0	0	0	0	0	0	0	0	1843829
3-Hexadecanol	Alcohols	593-03-3	C16H34O				0	0	146994	0	0	0	167545	0	0	0	0	0	196024	0	209191	0	0	0
2-Hexyn-1-ol	Alcohols	764-60-3	C6H10O				0	0	0	0	190314	0	0	0	0	0	0	0	0	0	0	0	0	0
Methanol-D4	Alcohols	811-98-3	CD4O				0	0	343508	0	0	0	0	0	0	0	0	0	0	0	0	0	0	0
Cyclopentanemethanol	Alcohols	3637-61-4	C6H12O				1486475	0	0	0	0	0	0	0	621814	0	0	0	0	0	0	0	0	0
Cyclobutanemethanol	Alcohols	4415-82-1	C5H10O				0	0	0	0	0	0	0	0	0	0	0	0	153657	0	0	0	0	0
Cyclopropanemethanol, a,2-bis(1-methylethyl)-	Alcohols	56259-16-6	C10H20O				0	0	0	0	0	0	2014517	0	0	0	3932242	0	0	0	0	0	12919674	0
Cyclopropyl carbinol	Alcohols	2516-33-8	C4H8O				4085001	4866560	4725509	0	0	0	11779044	10722611	7405875	6417690	6613004	0	7311488	23278653	9740191	5978659	0	0
2-Nonyn-1-ol	Alcohols	5921-73-3	C9H16O				0	0	0	0	0	0	0	0	0	0	0	8563758	0	0	0	0	0	0
trans-4-t-Pentylcyclohexanol	Alcohols	20698-30-0	C11H22O				0	0	0	0	0	0	0	0	0	0	599591	0	0	0	0	0	0	0
1,2-Cyclopentanediol, trans-	Alcohols	5057-99-8	C5H10O2				0	0	1470169	0	0	0	0	0	0	0	0	0	0	0	0	0	0	0
Dicyclopropyl carbinol	Alcohols	14300-33-5	C7H12O				0	0	0	0	0	0	0	0	733327	0	0	0	0	0	0	0	0	0
2-Buten-1-ol, (E)-	Alcohols	504-61-0	C4H8O				0	0	0	0	902573	0	1495692	0	4404441	429559	0	365776	651824	704531	0	759224	175225	0
Propanoic acid, 2-methyl-, 2-(hydroxymethyl)-1-propylbutyl ester	Alcohols	74367-32-1	C12H24O3				0	0	0	0	0	0	0	0	0	0	0	0	0	2798285	0	0	0	0
(S)-(+)-1,2-Propanediol	Alcohols	4254-15-3	C3H8O2				0	0	0	0	0	0	0	0	0	0	308456	0	0	243980	0	0	44860462	0
9-Decyn-1-ol	Alcohols	17643-36-6	C10H18O				0	461647	0	0	0	249020	1823173	1790109	1449053	0	0	876843	0	0	0	0	0	1204386
Act-7-yn-1-ol	Alcohols	871-91-0	C8H14O				0	0	41049048	12025732	8900749	24012134	16801623	10824443	11131013	12049374	26104377	22563399	0	18302055	11097585	10683035	12988437	12156032
4-Octanol, 7-methyl-	Alcohols	33933-77-6	C9H20O				0	10714002	0	0	0	0	0	0	0	0	10054650	0	0	0	0	0	7901921	0
6-Pentadecanol	Alcohols	6836-40-4	C15H32O				0	0	0	0	0	0	0	0	0	0	0	0	0	3335622	0	0	0	0
2-Hexanone, 6-hydroxy-	Alcohols	21856-89-3	C6H12O2				0	0	0	0	0	0	0	0	0	0	0	1509874	0	0	0	0	0	0
Spiro[4.5]decan-6-ol, 6-methyl-	Alcohols	14551-31-6	C11H20O				0	0	188743	0	0	0	0	0	0	0	0	0	0	0	0	0	0	0
3-Heptanol, 6-methyl-	Alcohols	18720-66-6	C8H18O				0	0	0	0	0	0	0	0	0	0	0	0	808612943	0	0	0	0	0
6-Methylheptane-1,6-diol	Alcohols	5392-57-4	C8H18O2				0	0	0	20228041	0	0	0	0	0	0	0	0	0	0	0	0	0	0
6-(2-propynyloxy)-1-hexanol	Alcohols	58757-86-1	C9H16O2				387033	0	0	0	0	0	0	0	0	0	0	0	0	0	0	0	0	0
5-Ethyl-4-nonanol	Alcohols	19780-73-5	C11H24O				0	0	0	0	671849	0	0	0	0	0	0	0	0	0	0	0	0	0
5-Methyl-1-hexyn-3-ol	Alcohols	61996-79-0	C7H12O				0	0	0	0	0	118081626	0	0	0	136509495	0	165726818	130227079	151499598	74004034	0	0	63756082
5-Methyl-1-heptanol	Alcohols	7212-53-5	C8H18O				0	36966168	1424341	0	0	3670684	401523	0	2564291	0	0	0	2454586	0	5052064	0	0	0
5-Hexyn-3-ol	Alcohols	19780-84-8	C6H10O				0	0	0	306699	239674	0	352215	400703	636541	0	885795	0	0	439774	1021173	438817	963929	1506891
5,7-Dodecadiyn-1,12-diol	Alcohols	74602-32-7	C12H18O2				0	0	0	0	0	0	0	0	0	0	0	0	0	596175	0	0	0	0
4-Ethylcyclohexanol	Alcohols	4534-74-1	C8H16O				23004113	6372750	35927104	2282800	1366667	19683638	5127338	7874428	4415466	4724504	9709741	21110910	2869172	11659438	10033145	4348828	7612110	4037410
3-Hexanol, 4-ethyl-	Alcohols	19780-44-0	C8H18O				0	0	0	0	0	0	0	0	0	0	0	0	0	185068	0	0	0	0
1-Octyn-3-ol, 4-ethyl-	Alcohols	5877-42-9	C10H18O				242757	0	0	529779	430583	267865	739502	665708	462929	182089	443524	0	574192	0	923918	476496	0	505016
4-Ethyl-1-hexyn-3-ol	Alcohols	51277-03-3	C8H14O				0	0	0	0	739758	0	0	0	0	419123	0	0	0	0	0	0	0	0
Cyclohexanemethanol, 4-methylene-	Alcohols	1004-24-6	C8H14O				4520842	0	0	0	0	0	0	0	0	0	0	0	0	0	0	0	0	0
4-Nonanol	Alcohols	5932-79-6	C9H20O				12008233	15519827	15984824	0	0	4187956	0	2694161	1380770	5026895	7977912	5893158	3913616	14390742	3134263	2821418	4055103	3217895
4-Methyl-5-decanol	Alcohols	213547-15-0	C11H24O				0	0	470456	0	207546	491077	0	0	3333805	661849	0	0	519091	0	0	0	608274	0
4-Methyl-2-hexanol	Alcohols	2313-61-3	C7H16O				397018	643319	943222	0	387685	267855	0	542996	0	434287	632412	191624	343240	574632	941018	0	833341	662855
1-Pentanol, 4-methyl-2-propyl-	Alcohols	54004-41-0	C9H20O				0	0	0	0	0	0	425340	432510	0	0	583153	0	0	0	0	0	0	0
1-Pentanol, 4-methyl-	Alcohols	626-89-1	C6H14O				0	0	0	0	0	0	0	0	0	0	0	0	513133	0	0	0	0	0
4-Heptyn-2-ol	Alcohols	19781-81-8	C7H12O				0	0	0	0	0	0	0	0	0	0	0	125319	0	0	0	0	0	0
4-Heptanol	Alcohols	589-55-9	C7H16O				0	0	0	0	0	2412403	0	0	0	0	824936	0	0	0	0	0	0	0
1-Nonanol, 4,8-dimethyl-	Alcohols	33933-80-1	C11H24O				0	0	0	0	0	0	0	0	0	0	10814730	0	0	0	0	0	0	0
4-Octanol, 4,7-dimethyl-	Alcohols	19781-13-6	C10H22O				0	0	0	0	0	0	0	0	0	0	1162882	0	1626992	1072239	0	1221418	0	1432157
4-Hydroxymethylbenzaldehyde	Alcohols	52010-97-6	C8H8O2				0	0	0	0	0	0	0	0	0	0	342192	0	0	0	0	0	0	0
3-Ethyl-4-nonanol	Alcohols	19780-72-4	C11H24O				0	0	0	0	0	8224764	0	0	0	0	0	0	901564	0	0	0	0	6283159
2-Pentanol, 3-ethyl-2-methyl-	Alcohols	19780-63-3	C8H18O				0	0	0	0	0	0	0	163879	0	0	0	0	0	0	0	0	0	0
3-Octyn-1-ol	Alcohols	14916-80-4	C8H14O				113563	218900	0	0	0	0	0	0	0	192834	0	0	0	0	0	0	162572	0
3-Pentyn-1-ol	Alcohols	10229-10-4	C5H8O				0	0	0	0	0	0	212305	0	0	0	0	0	0	0	0	0	0	0
3-Pentanol	Alcohols	584-02-1	C5H12O				0	0	0	0	0	176305	714328	696128	582115	0	0	0	272069	0	0	0	0	0
3-Pentadecanol	Alcohols	53346-71-7	C15H32O				121127	0	0	0	0	165446	0	0	0	129199	139345	0	0	0	0	0	0	122102
3-Tetradecyn-1-ol	Alcohols	55182-74-6	C14H26O				0	1889383	0	0	280220	0	0	0	0	1356286	501313	0	0	0	0	0	0	631440
3-Nonyn-2-ol	Alcohols	26547-25-1	C9H16O				0	0	0	0	0	0	0	0	0	0	0	0	0	1136737	0	0	0	0
Ethyl 3-hydroxyoctadecanoate	Alcohols	65144-03-8	C20H40O3				0	0	0	0	0	0	0	0	0	0	0	0	0	0	1132128	0	0	0
Cyclohexanone, 3-hydroxy-	Alcohols	823-19-8	C6H10O2				0	0	0	0	0	0	0	0	0	0	2121509	0	0	0	0	0	0	0
2-Pentanol, 3-chloro-2-methyl-	Alcohols	74685-49-7	C6H13ClO				0	0	0	0	0	0	0	461305	0	0	0	0	0	0	0	0	0	0
4-Heptanol, 3-methyl-	Alcohols	1838-73-9	C8H18O				0	0	0	0	0	0	0	0	0	883630	1248158	777196	0	226386	0	0	0	0
1,5-Pentanediol, 3-methyl-	Alcohols	4457-71-0	C6H14O2				0	0	0	0	1000680	0	0	0	640740	0	3894562	0	0	0	0	0	0	0
3-Hexyne-2,5-diol	Alcohols	3031-66-1	C6H10O2				0	0	0	0	0	0	0	0	0	0	0	0	0	0	0	0	497664	499088
3-Hexyn-1-ol	Alcohols	1002-28-4	C6H10O				0	0	9127674	0	0	12053078	0	0	0	0	0	0	0	0	0	0	0	4384325
3-Cyclopentyl-1-propanol	Alcohols	767-05-5	C8H16O				0	0	1096663	0	0	0	0	330682	0	0	0	0	0	0	0	0	0	0
3-Decyn-2-ol	Alcohols	69668-93-5	C10H18O				2540816	0	0	0	0	0	0	0	0	0	0	0	0	0	643015	0	0	0
3-Butyn-2-ol	Alcohols	2028-63-9	C4H6O				0	0	0	0	0	0	1439814	0	0	0	0	0	0	0	0	0	0	3306469
3,4-Dimethylcyclohexanol	Alcohols	5715-23-1	C8H16O				0	0	0	0	388742	0	0	0	0	0	0	213154	0	0	0	0	0	0
3,4,5-Trimethyl-4-heptanol	Alcohols	60836-08-0	C10H22O				0	0	0	0	0	0	0	0	0	0	400753	0	0	395567	0	0	0	0
1H,1H,2H,2H-Perfluorooctan-1-ol	Alcohols	647-42-7	C8H5F13O				0	0	0	45137	0	112836	0	0	0	0	0	0	0	0	0	0	0	0
2-Isopropyl-5-methyl-1-heptanol	Alcohols	91337-07-4	C11H24O				0	0	0	0	0	0	0	0	0	1753084	0	0	998661	858241	0	260546	333407	576884
2-Ethylcyclohexanol,c&t	Alcohols	3760-20-1	C8H16O				0	0	0	0	0	0	0	0	0	0	0	0	0	0	0	0	0	18891521
Cyclobutanol, 2-ethyl-	Alcohols	35301-43-0	C6H12O				0	0	0	0	0	0	0	0	0	0	0	0	0	0	0	0	257576	1342531
1-Pentanol, 2-ethyl-4-methyl-	Alcohols	106-67-2	C8H18O				10070944	3753832	0	1228927	0	0	0	0	0	0	0	0	0	0	0	0	0	0
1-Pentanol, 2-ethyl-	Alcohols	27522-11-8	C7H16O				2191775	0	0	0	0	0	0	0	0	0	0	0	0	0	0	0	0	0
2-Octyn-1-ol	Alcohols	20739-58-6	C8H14O				0	0	0	824886	29320287	0	0	0	0	0	443919492	0	306207675	0	0	0	0	0
Cyclopropanemethanol, a-methyl-a-propyl-	Alcohols	24230-08-8	C8H16O				0	0	0	0	0	0	0	0	0	0	0	0	0	0	1792589	0	0	0
2-Pentadecyn-1-ol	Alcohols	2834-00-6	C15H28O				788932	1732747	1522102	0	0	0	0	0	0	1539770	813652	497394	658587	947675	0	0	0	1158951
2-Pentadecanol	Alcohols	1653-34-5	C15H32O				416212	0	0	0	0	0	0	0	0	0	0	0	0	0	0	0	0	0
1,3-Propanediol, 2-dodecyl	Alcohols	10395-09-2	C15H32O2				419378	0	1033098	0	0	0	0	0	0	434443	516329	0	0	0	0	0	0	0
2-Dodecanol	Alcohols	10203-28-8	C12H26O				255808	0	0	0	147827	339702	286107	0	0	252662	261771	0	448941	282020	333533	182246	213992	231464
Propanoic acid, 2-hydroxy-2-methyl-, methyl ester	Alcohols	2110-78-3	C5H10O3				0	0	0	0	0	0	0	0	0	538906	0	0	0	0	0	0	0	0
Cyclononanone, 2-hydroxy-	Alcohols	496-83-3	C9H16O2				0	0	0	0	0	0	0	0	0	0	0	586949	0	0	0	0	0	0
Cyclohexanecarboxylic acid, 2-hydroxy-, ethyl ester	Alcohols	3444-72-2	C9H16O3				650553	1049185	1008676	0	0	0	0	0	0	0	839513	0	0	0	0	0	0	0
2-Methyl-5-nonanol	Alcohols	29843-62-7	C10H22O				0	0	0	220245	0	0	0	0	0	0	0	0	0	0	0	0	0	0
4-Octanol, 2-methyl-	Alcohols	40575-41-5	C9H20O				0	0	0	0	0	753632	0	0	0	0	0	0	0	0	0	0	0	0
4-Heptanol, 2-methyl-	Alcohols	21570-35-4	C8H18O				0	0	0	0	0	0	0	0	0	0	0	0	1786834	0	0	0	0	0
3-Octanol, 2-methyl-	Alcohols	26533-34-6	C9H20O				0	0	12396170	0	0	0	0	0	0	0	0	0	0	0	0	0	0	0
3-Nonanol, 2-methyl-	Alcohols	26533-33-5	C10H22O				0	0	2588596	0	0	0	0	0	0	0	865986	0	0	0	0	0	0	0
3-Hexanol, 2-methyl-	Alcohols	617-29-8	C7H16O				427603	0	0	0	0	0	313234	455779	405721	0	0	0	0	0	0	0	306637	0
2-Methyl-3-decanol	Alcohols	83909-79-9	C11H24O				0	0	805006	0	0	0	0	0	0	614477	0	0	0	0	0	0	0	0
3-Heptanol, 2-methyl-	Alcohols	18720-62-2	C8H18O				0	1589261	0	0	0	0	0	0	0	0	0	0	0	0	0	0	0	0
2-Methyl-2,3-pentanediol	Alcohols	7795-80-4	C6H14O2				0	0	0	0	0	0	396104	0	0	0	0	0	0	0	0	0	0	0
1,3-Butanediol, 2-methyl-	Alcohols	684-84-4	C5H12O2				0	0	0	0	0	0	0	0	0	9302506	0	0	0	0	0	0	0	0
2-Cyclobutyl-2-propanol	Alcohols	59383-67-4	C7H14O				0	0	0	0	0	0	0	0	0	0	0	0	0	0	2816362	0	0	0
2-Butyn-1-ol	Alcohols	764-01-2	C4H6O				0	0	0	0	1968028	0	0	0	0	0	0	0	0	0	0	3669861	0	0
2-Propyl-1-pentanol	Alcohols	58175-57-8	C8H18O				0	0	9317168	0	0	0	0	0	0	0	0	0	0	0	0	0	0	0
1-Heptanol, 2-propyl-	Alcohols	10042-59-8	C10H22O				0	0	0	0	0	0	0	1266290	635561	0	0	0	0	0	811611	0	0	920778
2-Amino-1,3-propanediol	Alcohols	534-03-2	C3H9NO2				0	0	0	0	0	277476	0	0	0	227237	0	0	0	0	0	0	0	0
5-Nonanol, 2,8-dimethyl-	Alcohols	19780-96-2	C11H24O				0	0	0	0	0	0	0	0	53066	0	0	0	0	0	0	0	0	0
4-Octanol, 2,7-dimethyl-	Alcohols	19781-11-4	C10H22O				0	0	0	0	0	0	0	0	0	0	305978	0	0	0	0	0	0	0
2-Heptanol, 2,6-dimethyl-	Alcohols	13254-34-7	C9H20O				0	0	0	0	0	0	0	0	0	0	0	0	0	0	0	146733	0	0
4-Nonanol, 2,6,8-trimethyl-	Alcohols	123-17-1	C12H26O				0	0	0	0	0	0	0	0	0	0	0	0	1865842	1415557	0	1485859	1136489	1239878
2,5-Dimethylcyclohexanol	Alcohols	3809-32-3	C8H16O				0	0	0	0	0	0	0	0	0	0	0	0	0	0	0	0	0	307941
3-Hexanol, 2,5-dimethyl-	Alcohols	19550-07-3	C8H18O				0	0	0	0	0	0	0	0	0	0	0	0	0	0	0	1330832	0	0
3,4-Hexanediol, 2,5-dimethyl-	Alcohols	22607-11-0	C8H18O2				0	200750	337153	0	0	0	0	426323	0	413850	0	250379	396173	198380	0	0	0	0
2-Hexanol, 2,5-dimethyl-, (S)-	Alcohols	3730-60-7	C8H18O				0	207070	0	0	56559	0	0	0	66361	0	185340	106392	130240	0	0	310579	0	229389
2,5-Hexanediol, 2,5-dimethyl-	Alcohols	110-03-2	C8H18O2				0	73350	30106732	21380647	16339769	911086	0	14146148	999650	116647	142990	107282	5503248	14996385	1491247	19210082	160205	134160
Cyclohexanol, 2,4-dimethyl-	Alcohols	69542-91-2	C8H16O				0	0	0	0	0	1244991	0	0	0	0	0	0	0	0	0	0	0	0
3-Hexanol, 2,4-dimethyl-	Alcohols	13432-25-2	C8H18O				470251	234218	774202	0	0	0	0	0	0	648931	957482	476900	552875	411270	375428	163146	0	0
Cyclohexanol, 2,3-dimethyl-	Alcohols	1502-24-5	C8H16O				5708002	4358661	8764725	0	0	1789537	0	1899798	720805	1527073	9905222	6190356	1897830	1673367	1820469	1983940	3339086	1524871
1-Butanol, 2,3-dimethyl-	Alcohols	19550-30-2	C6H14O				1232755	787563	976187	0	0	0	1069291	1697652	0	1100069	1606994	1155230	0	0	1557019	0	0	0
3-Hexanol, 2,3-dimethyl-	Alcohols	4166-46-5	C8H18O				0	0	0	0	0	0	0	0	0	0	0	0	0	0	178034	0	0	0
3-Heptanol, 2,3-dimethyl-	Alcohols	19549-71-4	C9H20O				0	0	0	204244	0	0	0	0	0	0	0	0	0	0	0	0	0	0
2-Hexanol, 2,3-dimethyl-	Alcohols	19550-03-9	C8H18O				0	0	0	0	0	0	0	308765	0	0	0	0	0	0	0	0	0	0
2-Butanol, 2,3-dimethyl-	Alcohols	594-60-5	C6H14O				0	0	119503	0	0	0	0	0	0	0	0	0	0	0	0	185104	0	0
1-Pentanol, 2,3-dimethyl-	Alcohols	10143-23-4	C7H16O				0	0	0	0	0	0	0	0	0	0	0	0	0	0	166694	0	0	0
2,3,4-Trimethyl-2-pentanol	Alcohols	66576-26-9	C8H18O				0	0	0	0	0	0	0	0	0	0	0	2804978	0	0	0	286953	0	0
3-Pentanol, 2,3,4-trimethyl-	Alcohols	3054-92-0	C8H18O				0	0	0	0	130713	0	0	0	0	0	0	0	0	0	0	0	0	0
2,3,4-Trimethyl-1-pentanol	Alcohols	6570-88-3	C8H18O				0	0	0	179594	0	194698	0	0	0	0	193566	279904	458536	0	0	0	145247	0
Ethanol, pentamethyl-	Alcohols	594-83-2	C7H16O				0	161679	0	0	0	467010	430629	0	0	0	499986	0	265150288	0	594921	0	0	0
1,3-Propanediol, 2,2-diethyl-	Alcohols	115-76-4	C7H16O2				0	0	0	0	0	0	0	602522	0	0	0	0	0	0	844669	0	0	0
3-Octanol, 2,2-dimethyl-	Alcohols	19841-72-6	C10H22O				0	0	0	0	0	6065011	0	0	0	0	0	0	0	0	0	0	0	0
3-Pentanol, 2,2-dimethyl-	Alcohols	3970-62-5	C7H16O				0	0	0	0	0	0	0	0	0	0	6365877	0	0	0	0	0	0	0
3-Pentanol, 2,2,4,4-tetramethyl-	Alcohols	14609-79-1	C9H20O				0	0	0	163816	0	0	0	0	0	0	0	0	0	0	0	0	0	0
1,3-Cyclobutanediol, 2,2,4,4-tetramethyl-	Alcohols	3010-96-6	C8H16O2				0	0	1456023	0	0	0	0	0	0	1609050	1723145	1447234	1197029	1430950	1633688	0	823011	0
3-Oxetanol, 2,2,3-trimethyl-	Alcohols	25910-96-7	C6H12O2				0	0	0	0	0	0	0	0	0	0	0	0	0	0	0	0	0	1485897
Ethanol, 2-(methylamino)-	Alcohols	109-83-1	C3H9NO				0	0	0	0	1128957	0	0	0	3943685	0	0	0	0	0	0	0	0	0
1-Propanol, 2-(dimethylamino)-2-methyl-	Alcohols	7005-47-2	C6H15NO				0	0	0	0	0	0	0	0	0	0	0	0	81092	0	0	0	0	0
Cyclohexane, 1-methyl-4-(2-hydroxyethyl)-	Alcohols	4916-87-4	C9H18O				1312520	0	0	0	0	0	0	0	0	0	0	564824	516293	0	0	0	2507804	0
trans-2-(1-Hydroxycyclohexyl)-furan	Alcohols	115754-87-5	C10H14O2				0	0	0	0	0	0	0	271269	0	0	0	0	0	0	0	0	0	0
Cyclohexanol, 1-ethyl-	Alcohols	1940-18-7	C8H16O				0	0	0	0	0	0	551282	0	0	0	0	0	0	0	0	0	0	0
1-Ethylcyclopropanol	Alcohols	57872-31-8	C5H10O				0	0	157199	0	0	0	0	0	0	0	0	98401	0	0	335847	0	0	0
1-Ethyl-2-methylcyclohexanol	Alcohols	32296-45-0	C9H18O				0	0	0	337495	0	0	0	0	0	0	0	0	0	0	0	0	0	0
1-Octyn-3-ol	Alcohols	818-72-4	C8H14O				0	0	1226771	791372	0	0	0	0	0	0	0	3038415	0	0	0	0	0	0
1-Pentyn-3-ol	Alcohols	4187-86-4	C5H8O				0	1022800	0	0	0	0	392558	0	999246	1619659	0	1402216	0	0	1310400	494099	831066	0
1-Deoxy-d-arabitol	Alcohols	13942-77-3	C5H12O4				0	0	0	0	0	0	0	0	0	0	307845	0	0	0	0	0	0	0
1-Methylcyclooctanol	Alcohols	59123-41-0	C9H18O				0	0	355709	0	0	0	0	0	0	0	0	0	0	0	0	0	0	0
Cyclohexanol, 1-methyl-	Alcohols	590-67-0	C7H14O				0	0	0	0	0	0	0	0	63713	0	0	0	0	0	0	0	0	0
1-Methylcycloheptanol	Alcohols	3761-94-2	C8H16O				0	0	0	0	0	0	0	0	0	0	0	0	0	0	0	385506	0	0
1-Methylcyclopropanemethanol	Alcohols	2746-14-7	C5H10O				344636	0	59714	0	0	0	99149	0	0	0	0	0	0	0	0	0	0	77572
1-Hexyn-3-ol	Alcohols	105-31-7	C6H10O				0	0	0	0	0	720406	0	0	0	0	0	0	0	0	0	0	0	0
1-Cyclopentyl-1-propanol	Alcohols	19833-89-7	C8H16O				864133	0	0	161759	0	0	4214639	1462420	0	1399607	0	0	0	5301185	0	0	0	0
1-Propyl-1-cyclopentanol	Alcohols	1604-02-0	C8H16O				0	0	0	0	0	0	0	0	0	20126001	0	0	0	0	0	0	0	0
11-Tridecyn-1-ol	Alcohols	33925-75-6	C13H24O				0	0	0	0	0	0	0	0	0	1569642	0	0	0	0	0	0	0	0
2-(1-Hydroxyethyl)hydroxymethylbenzene	Alcohols	57259-71-9	C9H12O2				0	0	0	0	0	0	0	0	0	0	0	0	0	0	0	0	34374893	0
Ethanone, 1-[2-(1-hydroxy-1-methylethyl)cyclopropyl]-	Alcohols	62337-92-2	C8H14O2				0	0	0	0	0	3630279	0	0	0	0	0	0	0	0	0	356939	301643	265751
1,9-Nonanediol	Alcohols	3937-56-2	C9H20O2				2289382	0	0	0	0	0	0	0	0	358990	0	0	0	0	0	0	1842867	1616956
1,7-Heptanediol	Alcohols	629-30-1	C7H16O2				0	0	0	0	0	0	0	0	0	0	0	0	0	1327769	0	0	0	0
1,5-Hexanediol	Alcohols	928-40-5	C6H14O2				0	0	0	0	0	0	0	0	0	0	0	1248906	0	0	0	0	0	0
1,3-Octanediol	Alcohols	23433-05-8	C8H18O2				0	0	0	0	0	0	0	0	0	0	0	0	0	0	0	870426	0	0
1,2-Hexanediol	Alcohols	6920-22-5	C6H14O2				0	0	0	0	0	0	0	0	0	0	0	0	0	0	1188680	0	0	0
1,2,6-Hexanetriol	Alcohols	106-69-4	C6H14O3				0	32038404	0	0	0	0	0	0	0	0	0	0	0	0	0	0	0	1435346
1,1'-Bicyclopentyl-1,1'-diol	Alcohols	5181-75-9	C10H18O2				0	0	0	0	0	0	0	0	2718284	0	0	0	0	0	0	0	0	0
1,14-Tetradecanediol	Alcohols	19812-64-7	C14H30O2				0	0	683182	0	0	0	0	0	0	0	0	0	0	0	0	0	0	0
1,12-Dodecanediol	Alcohols	5675-51-4	C12H26O2				0	0	0	0	0	0	0	0	0	0	0	0	509360	0	0	0	0	0
1,10-Decanediol	Alcohols	112-47-0	C10H22O2				0	0	0	0	1755172	0	165252	0	0	0	0	0	0	0	0	201707	0	0
1,3-Propanediol, 2-(hydroxymethyl)-2-methyl-	Alcohols	77-85-0	C5H12O3				412936	275014	4431124	0	0	0	248613	181187	0	0	585089	302611	0	445816	0	0	0	0
2-Propanol, 1-(2-methoxypropoxy)-	Alcohols	13429-07-7	C7H16O3				564320	596652	0	0	0	0	0	395250	465993	0	0	0	436230	0	0	390491	0	0
1,3-Butanediol, (S)-	Alcohols	24621-61-2	C4H10O2				0	0	0	0	0	0	0	0	0	0	0	0	0	0	0	0	1700510	0
(S)-(+)-5-Methyl-1-heptanol	Alcohols	57803-73-3	C8H18O				0	4307635	0	0	0	0	0	0	0	0	0	0	490395	0	0	0	0	0
2-Butanol, 3-methyl-, (S)-	Alcohols	1517-66-4	C5H12O				0	0	0	0	0	0	0	0	0	511802	0	0	0	0	0	3129223	3822123	0
(S)-(+)-2-Pentanol	Alcohols	26184-62-3	C5H12O				14874310	0	0	0	0	0	0	0	0	0	0	0	0	0	0	0	0	0
2-Heptanol, (S)-	Alcohols	6033-23-4	C7H16O				4485140	0	0	0	0	0	0	0	0	0	0	0	0	0	0	274769	0	0
1-Heptanol, 2,4-dimethyl-, (R,R)-(+)-	Alcohols	18450-73-2	C9H20O				0	0	0	0	0	0	0	0	0	0	0	0	0	0	1043492	0	0	0
2-Octanol, (R)-	Alcohols	5978-70-1	C8H18O				0	0	0	0	0	0	0	0	0	0	0	301928	0	0	0	0	0	0
(R)-(-)-2-Pentanol	Alcohols	31087-44-2	C5H12O				0	0	0	599956	0	0	0	2339862	0	3231353	0	3216751	0	0	131151	0	477783	815797
2-Hexanol, (R)-	Alcohols	26549-24-6	C6H14O				0	0	0	0	0	0	548854	0	0	0	0	0	0	0	0	0	282450	0
2-Butanol, (R)-	Alcohols	14898-79-4	C4H10O				8429894	10035954	0	0	0	0	10391255	0	20085288	0	0	0	0	14389337	0	0	0	0
(R)-(-)-14-Methyl-8-hexadecyn-1-ol	Alcohols	64566-18-3	C17H32O				0	0	0	0	116160	899356	0	0	0	0	183791	0	0	0	0	0	0	0
(2S,4S)-(+)-Pentanediol	Alcohols	72345-23-4	C5H12O2				0	0	0	0	0	0	0	86964739	0	0	0	0	0	0	0	0	0	0
Cyclopropanemethanol, 2,2,3,3-tetramethyl-	Alcohols	2415-96-5	C8H16O				0	0	0	0	0	0	241322	0	0	0	0	5152706	0	0	0	278109	0	0
Bicyclo[3.3.1]nonan-2-ol, endo-	Alcohols	10036-25-6	C9H16O				0	0	0	0	0	0	703076	0	0	0	0	0	0	0	0	0	0	0
1,2:5,6-Dianhydrogalactitol	Alcohols	23261-20-3	C6H10O4				0	0	0	0	0	0	0	0	0	0	0	0	2214638	0	2431791	0	0	0
Cyclooctane-1,4-diol, cis	Alcohols	73982-04-4	C8H16O2				0	0	0	0	0	862617	0	0	0	0	0	0	0	0	0	0	0	0
(R)-(-)-2-Amino-1-propanol	Alcohols	35320-23-1	C3H9NO				0	0	0	0	0	0	0	0	0	0	0	0	0	0	0	0	438810	0
2-Propen-1-ol, 3-(2,6,6-trimethyl-2-cyclohexen-1-yl)-	Alcohols	29460-67-1	C12H20O				0	0	0	0	0	0	0	0	0	0	0	0	0	0	3408236	0	0	0
1-Pentanol, 5-cyclopropylidene-	Alcohols	162377-97-1	C8H14O				0	0	0	0	0	633879	198139	0	0	0	0	0	0	0	0	269193	0	134755
2a, 4abeta?????beta?????, 8abeta?????beta?????-Decahydro-2-naphthalenol	Alcohols	1424-37-9	C10H18O				0	0	0	0	0	0	0	0	0	0	0	0	0	0	1354343	0	0	0
3-Decen-1-ol, (Z)-	Alcohols	10340-22-4	C10H20O				0	0	0	0	3353305	0	0	0	0	0	0	0	0	0	0	0	0	0
Terrein	Alcohols	582-46-7	C8H10O3				0	0	0	0	0	0	0	1800722	0	201856	0	0	0	0	0	0	1865463	3328507
2-Buten-1-ol	Alcohols	6117-91-5	C4H8O				0	0	0	0	0	0	0	0	0	0	265179	0	0	0	0	0	0	0
2-Undecenal	Aldehydes	2463-77-6	C11H20O				8956888	9122307	7128397	0	0	25071039	0	5593929	2854954	8334141	6869040	0	8035208	5672386	6424924	0	0	0
2,4-Undecadienal	Aldehydes	13162-46-4	C11H18O				881747	1578050	1158441	0	0	14760043	0	841029	0	1631821	0	0	1055494	1190728	925675	0	427643	565483
cis-4-Decenal	Aldehydes	21662-09-9	C10H18O				0	0	0	0	0	0	5539543	1697913	1391628	7266391	0	0	0	3851455	0	0	0	0
2,4-Nonadienal, (E,E)-	Aldehydes	5910-87-2	C9H14O				0	0	5229205	0	0	0	0	0	0	0	1681088	0	0	0	698121	2143022	1428188	0
9,12-Octadecadienal	Aldehydes	26537-70-2	C18H32O				0	0	0	0	0	0	0	0	0	0	1618087	0	0	1611039	0	0	0	0
2-Nonenal, 8-oxo-	Aldehydes	77611-52-0	C9H14O2				0	0	0	0	0	0	0	0	0	0	0	0	0	606627	0	0	0	0
Non-8-enal	Aldehydes	39770-04-2	C9H16O				1673285	2930338	0	0	0	0	0	0	0	0	0	1664857	0	0	0	0	0	0
3-Pentenal, 4-methyl-	Aldehydes	5362-50-5	C6H10O				875407	204791	914942	0	341013	966787	82522	753012	724824	0	0	1093085	1412933	1270543	570184	576259	562211	655331
(Z,Z)-3,6-Nonadienal	Aldehydes	21944-83-2	C9H14O				0	0	0	0	0	0	0	0	0	0	0	0	32558271	0	0	0	0	0
2-Phenyl-3-(2-furyl)-propenal	Aldehydes	57568-60-2	C13H10O2				0	0	0	0	0	0	0	0	0	0	0	894201	690195	0	0	0	0	0
2-Hexenal, 2-ethyl-	Aldehydes	645-62-5	C8H14O				0	694333	0	0	0	0	0	561993	0	503022	0	0	0	0	444096	518302	1083166	1971579
2-Heptenal, (Z)-	Aldehydes	57266-86-1	C7H12O				976750	0	1724806	0	0	0	0	0	0	0	0	0	0	0	0	0	2288492	0
2-Heptenal, 2-propyl-	Aldehydes	34880-43-8	C10H18O				0	0	0	0	0	0	0	0	0	0	0	0	845234	0	401173	0	0	0
2,4,6-Octatrienal	Aldehydes	17609-31-3	C8H10O				502375	1258486	1273798	0	0	0	0	0	232819	628109	787252	570334	518820	433986	391243	0	0	0
13-Octadecenal, (Z)-	Aldehydes	58594-45-9	C18H34O				0	0	0	0	0	0	0	0	0	0	758434	0	0	0	0	0	0	0
cis,cis-7,10,-Hexadecadienal	Aldehydes	56829-23-3	C16H28O				0	0	1539028	86372331	0	1073227	0	0	378055	0	490329	0	0	878240	509938	554295	0	1097607
4-Ethyl-2-hexynal	Aldehydes	71932-97-3	C8H12O				0	0	0	0	223018	0	421527	0	0	1680693	0	0	360626	0	0	0	0	0
Propanal, 2,2-dimethyl-	Aldehydes	630-19-3	C5H10O				0	0	0	0	0	0	0	0	0	0	0	0	0	144053	232984	0	0	0
2,5-Furandicarboxaldehyde	Aldehydes	823-82-5	C6H4O3				629409	0	0	0	526919	0	0	0	0	0	0	0	0	0	0	0	0	0
2-Propenal, 3-[4-(1,1-dimethylethyl)phenyl]-2-methyl-	Aldehydes	13586-68-0	C14H18O				0	0	0	0	0	0	0	0	208919	0	0	524103	0	0	422597	0	0	0
Phenylglyoxal	Aldehydes	1074-12-0	C8H6O2				241153	4248689	759444	0	0	0	679235	7995092	0	0	0	0	2495280	1280155	0	0	1106526	710646
Heptanenitrile, 7-oxo-	Aldehydes	18214-15-8	C7H11NO				0	1240118	0	0	0	0	0	0	0	0	0	0	0	0	0	0	0	0
Pyrrole-3-carbonitrile, 5-formyl-2,4-dimethyl-	Aldehydes	32487-71-1	C8H8N2O				0	0	0	0	0	0	279519	0	0	0	0	0	0	0	0	0	0	622207
5-Methyl-1-propyl-1H-pyrazole-4-carbaldehyde	Aldehydes	890652-02-5	C8H12N2O				0	0	0	0	0	0	0	0	0	0	0	0	0	0	0	0	0	75382
Butanal, 4-hydroxy-3-methyl-	Aldehydes	56805-34-6	C5H10O2				0	0	0	0	0	0	11278169	0	0	0	0	0	0	0	0	0	0	0
Hexanal, 4-methyl-	Aldehydes	41065-97-8	C7H14O				0	0	252864	182322	0	0	136022	0	102675	197096	247078	0	0	179109	296392	0	198828	287087
2-Formyl-4,5-dimethyl-pyrrole	Aldehydes	53700-95-1	C7H9NO				0	0	0	0	0	0	0	0	128734	0	82950	0	0	178544	0	0	0	0
Hexanal, 4,4-dimethyl-	Aldehydes	5932-91-2	C8H16O				0	1623941	0	0	0	728486	845210	842325	509971	1897837	1467798	0	1144344	3625983	0	0	394688	792031
3-Thiophenecarboxaldehyde	Aldehydes	498-62-4	C5H4OS				0	2578459	2676687	426586	0	8420657	0	0	0	0	0	0	0	0	0	0	0	0
3-Hydroxy-4-methylbenzaldehyde	Aldehydes	57295-30-4	C8H8O2				342509	421680	0	0	0	0	0	0	679594	0	0	142297	441014	690770	0	0	246045	0
3-Hydroxy-2-methylbenzaldehyde	Aldehydes	90111-15-2	C8H8O2				0	0	0	0	0	0	0	0	0	0	0	0	0	0	0	390949	0	0
2,2-Dimethyl-3-hydroxypropionaldehyde	Aldehydes	597-31-9	C5H10O2				0	0	0	0	0	0	0	0	0	0	0	0	0	0	0	0	0	427611
3-Furaldehyde	Aldehydes	498-60-2	C5H4O2				0	4646944	0	0	0	0	0	0	0	0	5206427	0	3632323	0	3565814	0	2006551	0
Propanal, 3-methoxy-	Aldehydes	2806-84-0	C4H8O2				299353	379683	834212	504519	319434	217497	554816	726977	310004	522355	1046244	229504	385562	693018	981763	677024	1282277	993419
Pentanal, 3-methyl-	Aldehydes	15877-57-3	C6H12O				7316864	5641932	9281305	451792	234534	1602286	1854864	3757560	4985385	8551278	12439425	8204120	6846005	7838485	6840858	3284054	2621965	2705687
Benzaldehyde, 3-fluoro-4,5-dihydroxy-	Aldehydes	71144-35-9	C7H5FO3				0	0	0	563789	0	0	1907264	0	0	0	0	0	0	0	0	0	0	0
3,5-di-tert-Butyl-4-hydroxybenzaldehyde	Aldehydes	1620-98-0	C15H22O2				21389	52850	51190	0	0	0	0	114175	100464	251234	152369	390368	229151	229969	162622	0	0	0
3,5-Di-tert-butyl-2-hydroxybenzaldehyde	Aldehydes	37942-07-7	C15H22O2				888601	524079	550490	438900	394360	392186	1117831	410135	629407	588125	552685	537477	1068027	678677	731455	432957	832098	870128
3,5-Dimethyl-4-hydroxybenzaldehyde	Aldehydes	2233-18-3	C9H10O2				0	0	448013	0	0	0	0	0	0	0	0	0	0	0	0	0	0	0
Hexanal, 3-(hydroxymethyl)-4-methyl-	Aldehydes	56805-30-2	C8H16O2				379770	0	0	0	0	0	0	0	0	0	0	0	0	0	0	0	0	0
Hexanal, 2-ethyl-	Aldehydes	123-05-7	C8H16O				0	0	0	0	0	0	96185	0	0	122891	0	133507	94628	102470	0	0	0	0
2-n-Butylacrolein	Aldehydes	1070-66-2	C7H12O				131825	192295	165527	0	0	175103	0	0	0	0	0	0	0	0	0	0	0	0
2-Thiophenecarboxaldehyde	Aldehydes	98-03-3	C5H4OS				0	0	0	0	0	0	0	0	0	0	0	0	0	0	0	0	0	1851883
Benzaldehyde, 2-hydroxy-6-methyl-	Aldehydes	18362-36-2	C8H8O2				17021769	20822101	23565931	1673026	2424258	0	10501686	12623138	17752329	705332	26699416	26590365	27454076	29990941	25188122	15410852	14530903	15391233
2-Hydroxy-4,6-dimethylbenzaldehyde	Aldehydes	1666-02-0	C9H10O2				0	0	0	0	0	0	0	0	0	635615	0	409054	384559	545585	492748	0	0	0
Hexanal, 2-methyl-	Aldehydes	925-54-2	C7H14O				0	0	0	355961	469375	0	0	0	0	0	0	0	0	0	0	0	0	130799
2-Pyridinecarboxaldehyde	Aldehydes	1121-60-4	C6H5NO				6756379	7464993	6597223	4726850	5077681	5525252	13189911	14337720	16914742	8679528	9322581	7272226	10325761	7889735	11422021	8857947	5850629	6707933
Propanedial, 2-phenyl-	Aldehydes	26591-66-2	C9H8O2				0	0	0	0	0	0	0	0	0	624151	0	0	0	0	0	0	0	0
Benzaldehyde, 2,4-dihydroxy-6-methyl-	Aldehydes	487-69-4	C8H8O3				0	0	0	0	0	2367488	0	0	0	0	0	0	0	0	0	0	0	0
Hexanal, 2,2-dimethyl-	Aldehydes	996-12-3	C8H16O				0	1252577	0	0	0	0	0	0	0	0	0	0	0	0	0	0	0	0
Benzeneacetaldehyde, a,2,5-trimethyl-	Aldehydes	52417-50-2	C11H14O				0	0	0	0	0	0	0	0	0	0	0	0	0	0	0	0	0	4606675
1H-1,2,3-Triazole-4-carboxaldehyde	Aldehydes	16681-68-8	C3H3N3O				0	0	0	0	0	0	0	0	0	608895	484764	449496	385290	441705	463875	325565	0	0
2-Propenamide, N-methyl-	Carboxylic_Acids	1187-59-3	C4H7NO				0	76242	0	0	0	0	0	0	0	0	0	0	0	0	0	0	0	0
2-Butyne-1,4-diol, diformate	Carboxylic_Acids	36677-73-3	C6H6O4				0	0	0	0	229879	0	0	0	0	0	0	0	0	0	0	0	0	0
N,N'-Ethylenebis-acrylamide	Carboxylic_Acids	2956-58-3	C8H12N2O2				0	0	0	0	0	0	0	0	0	0	0	0	1178105	1033497	504527	0	0	0
Bicyclo[2.2.1]-2,5-heptadiene-2,3-dicarboxylic acid	Carboxylic_Acids	15872-28-3	C9H8O4				0	0	0	0	3070744	0	4530115	0	0	0	0	0	0	0	0	0	0	0
Methacrylic anhydride	Carboxylic_Acids	760-93-0	C8H10O3				526428	1234730	0	0	91683	0	0	643570	0	1116188	0	1265922	439433	698935	0	354800	0	0
2-Propenoyl chloride	Carboxylic_Acids	814-68-6	C3H3ClO				0	0	0	0	0	0	0	0	0	0	0	0	18783413	723569	0	0	0	0
2-Propenoic acid, anhydride	Carboxylic_Acids	2051-76-5	C6H6O3				848713	0	1219112	0	0	0	0	972833	0	3470861	0	0	0	0	0	0	0	0
N-Vinylformamide	Carboxylic_Acids	13162-05-5	C3H5NO				0	0	0	0	0	0	0	0	51748	0	69372	0	0	0	0	0	0	0
Acetamide, N-2-propenyl-	Carboxylic_Acids	692-33-1	C5H9NO				0	0	0	555571	320547	391777	0	0	0	0	0	0	0	0	0	949872	0	0
Acetamide, N-ethenyl-N-methyl-	Carboxylic_Acids	3195-78-6	C5H9NO				0	401873	0	0	0	0	0	0	0	0	0	0	0	0	0	0	0	0
2-Propenamide, N,N'-methylenebis-	Carboxylic_Acids	110-26-9	C7H10N2O2				0	1178740	0	0	0	0	0	0	0	0	0	0	0	0	0	0	0	0
5-Methylcyclopent-1-ene-1-carboxylic acid	Carboxylic_Acids	53623-50-0	C7H10O2				0	0	0	0	0	0	0	0	0	0	0	0	0	0	0	0	113334	0
Tetracyclo[3.3.0.0(2,4).0(3,6)]oct-7-ene-4-carboxylic acid, methyl ester	Carboxylic_Acids	29800-57-5	C10H10O2				0	0	0	0	0	0	0	0	0	0	0	0	0	0	0	0	0	310326342
2-Dodecen-1-yl(-)succinic anhydride	Carboxylic_Acids	19780-11-1	C16H26O3				0	0	0	0	0	0	0	711979	0	0	0	0	0	0	0	0	0	0
1-Allylcyclopropanecarboxylic acid	Carboxylic_Acids	80360-57-2	C7H10O2				0	0	0	0	0	0	0	564089	0	0	0	0	0	0	0	0	0	0
1,6-Hexanediol dimethacrylate	Carboxylic_Acids	6606-59-3	C14H22O4				0	0	0	0	0	0	0	0	0	0	0	0	305933	331744	0	0	0	0
Propanamide	Carboxylic_Acids	79-05-0	C3H7NO				0	0	0	0	0	0	0	0	997109	0	0	0	0	0	0	0	0	0
Dihydroxyacetic acid	Carboxylic_Acids	563-96-2	C2H4O4				663207	0	0	0	0	0	0	0	0	0	0	0	0	0	0	0	0	0
Formamide, N-butyl-	Carboxylic_Acids	871-71-6	C5H11NO				0	0	0	0	0	0	0	0	0	0	0	0	0	0	0	187177	0	0
2-Methylbutanoic anhydride	Carboxylic_Acids	1468-39-9	C10H18O3				0	0	2286621	0	0	0	2159991	0	0	105669	0	0	0	0	0	0	0	0
Propanoic acid, 2-methyl-, anhydride	Carboxylic_Acids	97-72-3	C8H14O3				1271117	378189	197301	183461	230879	156933	954687	0	0	467466	104319	768673	0	186234	0	0	151658	273966
Acetic acid, (acetyloxy)-	Carboxylic_Acids	13831-30-6	C4H6O4				0	840269	0	0	0	0	0	0	1293678	0	0	0	0	0	0	0	766743	0
Diacetyl sulphide	Carboxylic_Acids	3232-39-1	C4H6O2S				0	0	3281831	0	0	0	0	0	0	0	0	544200	0	0	0	0	0	0
Acetamide, N-2-propynyl-	Carboxylic_Acids	65881-41-6	C5H7NO				0	0	4792371	0	0	0	0	0	0	0	0	0	0	0	0	0	0	3136500
Acetic acid, sodium salt	Carboxylic_Acids	127-09-3	C2H3NaO2				0	0	0	0	0	0	2096946	0	0	0	1464361	0	0	709749	0	0	0	0
Acetic acid, anhydride with formic acid	Carboxylic_Acids	2258-42-6	C3H4O3				0	0	0	0	592493	0	0	0	0	0	0	0	0	0	0	0	0	0
Ammonium acetate	Carboxylic_Acids	631-61-8	C2H7NO2				0	1345725	0	0	0	0	505445	0	0	1809281	0	0	1154099	2150693	1856066	0	0	0
Cyclopentanol, 2-methyl-, acetate, trans-	Carboxylic_Acids	40991-94-4	C8H14O2				0	0	0	0	0	0	0	0	230936	0	0	0	0	0	0	0	0	0
1,1,2-Triacetoxyethane	Carboxylic_Acids	2983-35-9	C8H12O6				0	0	390037	0	0	0	0	0	0	0	0	0	0	0	0	0	0	0
Propanamide, 2,2-dimethyl-	Carboxylic_Acids	754-10-9	C5H11NO				0	0	0	0	0	0	0	0	0	0	0	0	0	0	0	2023526	0	0
Propanoic acid, 2,2-dimethyl-, anhydride with diethylborinic acid	Carboxylic_Acids	34574-27-1	C9H19BO2				873076	825946	974275	0	0	0	198293	192783	0	488514	0	0	422281	933864	0	0	0	238483
2,2-Dimethylpropanoic anhydride	Carboxylic_Acids	1538-75-6	C10H18O3				0	0	1892892	0	55571	0	1454627	0	0	0	229672	1220318	2844873	2222834	2266764	136989	719699	0
Acetic acid, trifluoro-, anhydride	Carboxylic_Acids	407-25-0	C4F6O3				0	0	0	0	0	0	0	136756	0	0	0	0	0	0	0	0	0	0
Nonaneperoxoic acid, 1,1-dimethylethyl ester	Carboxylic_Acids	22913-02-6	C13H26O3				0	0	0	0	0	0	0	0	0	0	0	0	0	0	0	0	0	645816
Ethyl 2-(methylamino)-1-phenyl-3-cyclohexene-1-carboxylate	Carboxylic_Acids	38677-94-0	C16H21NO2				0	0	0	0	0	0	165821222	0	0	0	0	0	0	0	0	0	0	0
Acetic acid, cyano-	Carboxylic_Acids	372-09-8	C3H3NO2				0	294285	0	0	0	0	0	0	0	0	0	0	0	0	0	0	0	0
Acetic acid, methoxy-, anhydride	Carboxylic_Acids	19500-95-9	C6H10O5				3493176	1755994	0	0	0	0	0	0	0	3126484	0	0	0	0	511814	0	0	0
Formic acid hydrazide	Carboxylic_Acids	624-84-0	CH4N2O				3670500	11654021	0	0	0	0	175287747	683696	213172174	0	0	0	0	0	0	0	0	0
Formamide, N-formyl-N-methyl-	Carboxylic_Acids	18197-25-6	C3H5NO2				0	0	0	1238134	0	0	0	0	0	0	0	0	0	0	0	0	0	0
Methyltartronic acid	Carboxylic_Acids	595-98-2	C4H6O5				0	0	14850380	0	0	0	0	0	0	0	0	0	0	0	0	0	0	0
Glycine, N-(3-methyl-1-oxo-2-butenyl)-, methyl ester	Carboxylic_Acids	56009-34-8	C8H13NO3				0	0	0	0	0	0	0	199639	0	0	0	0	0	0	0	0	0	0
Hexanoic acid, anhydride	Carboxylic_Acids	2051-49-2	C12H22O3				0	0	9044764	0	0	0	310702	0	265751	0	436759	0	0	98738	373654	0	0	2365183
Cyclopropanecarboxylic acid chloride	Carboxylic_Acids	4023-34-1	C4H5ClO				0	0	0	0	0	0	913188	347781	0	0	0	0	0	0	0	0	0	0
Heptanoic acid, anhydride	Carboxylic_Acids	626-27-7	C14H26O3				0	0	0	0	0	270270	473172	0	0	0	0	7828579	256761	0	407740	0	0	0
Glycyl-dl-alanine	Carboxylic_Acids	926-77-2	C5H10N2O3				0	0	0	0	0	0	0	4212313	0	0	0	0	0	0	0	0	0	0
Cyclopropaneacetic acid, 2-hexyl-	Carboxylic_Acids	35936-15-3	C11H20O2				1176277	1517581	1153063	0	0	0	0	0	0	2891332	3638478	1560045	421283	1497318	2116193	0	0	0
Butanedioic acid, 2,3-bis(acetyloxy)-, [R-(R*,R*)]-	Carboxylic_Acids	51591-38-9	C8H10O8				0	0	0	0	0	0	0	0	0	0	6535174	0	0	0	0	0	0	0
Propanedioic acid, dihydroxy-	Carboxylic_Acids	560-27-0	C3H4O6				0	0	0	2122704	0	0	0	0	0	0	0	769887	0	0	0	0	0	0
Butanoic acid, anhydride	Carboxylic_Acids	106-31-0	C8H14O3				0	0	0	206273	0	0	571607	0	0	0	0	0	0	227913	243220	192398	0	0
Acetic acid, lithium salt	Carboxylic_Acids	546-89-4	C2H3LiO2				0	0	0	0	0	0	0	0	0	0	0	0	1093868	0	0	0	1033477	0
Ethanedioic acid, dihydrazide	Carboxylic_Acids	996-98-5	C2H6N4O2				0	0	0	0	0	0	405404	1617827	322554	0	0	0	0	0	117004	0	0	0
Ethanedioic acid, diethyl ester	Carboxylic_Acids	95-92-1	C6H10O4				1268642	1182997	0	0	0	0	659078	679861	317281	1375097	1733281	1171532	929876	1419748	514317	593118	0	502356
Ethanedioic acid, dibutyl ester	Carboxylic_Acids	2050-60-4	C10H18O4				0	0	0	169560	194094	0	0	0	0	0	0	0	0	0	0	0	0	0
Propanamide, N-acetyl-	Carboxylic_Acids	19264-34-7	C5H9NO2				0	0	0	0	1007131	0	0	0	0	1399620	1079907	0	0	0	0	0	0	0
2-OXOPROPIONAMIDE	Carboxylic_Acids	631-66-3	C3H5NO2				1572879	3017406	1732260	0	0	0	5017021	4289848	6029103	4462322	0	0	3421186	1701729	4177518	3608137	0	3416219
Propanoic acid, anhydride	Carboxylic_Acids	123-62-6	C6H10O3				1385701	131308	434963	38005710	181293	691121	692629	211228	0	372366	0	0	329677	249329	1087432	0	0	307954
Ethyl hydrogen malonate	Carboxylic_Acids	1071-46-1	C5H8O4				0	0	0	0	0	0	0	0	0	0	0	0	0	0	389856	0	0	0
Crotonic anhydride	Carboxylic_Acids	623-68-7	C8H10O3				102086	0	0	326158	0	0	0	0	0	0	110011	77662	118892	0	0	0	0	0
Aminocyanoacetic acid	Carboxylic_Acids	6232-21-9	C3H4N2O2				0	0	0	0	0	0	0	0	5126634	0	0	0	0	0	5240526	0	0	0
Ethanethioic acid, S-(dihydro-2,5-dioxo-3-furanyl) ester	Carboxylic_Acids	6953-60-2	C6H6O4S				0	0	220143	0	0	0	0	0	0	0	0	0	0	0	0	0	0	0
Propachlor OA	Carboxylic_Acids	70628-36-3	C11H13NO3				0	0	0	0	0	0	0	0	0	0	0	0	0	0	0	0	0	330085
N-Ethylformamide	Carboxylic_Acids	627-45-2	C3H7NO				0	0	0	0	0	0	0	0	0	894591	0	1315876	0	0	0	0	0	0
Formamide, N-methoxy-	Carboxylic_Acids	34005-41-9	C2H5NO2				0	0	0	0	0	0	0	0	0	745660	0	306279	341261	0	0	0	0	225923
N-Formyl-L-tyrosine	Carboxylic_Acids	13200-86-7	C10H11NO4				0	0	0	0	0	0	0	0	0	0	6466523	0	0	3659455	0	1279996	0	1633432
Formamide, N-methylthio	Carboxylic_Acids	18952-41-5	C2H5NS				0	0	0	0	0	0	0	23562358	0	0	0	0	3988543	0	0	0	0	0
Acetic acid, 2-(N-methyl-N-phosphonatomethyl)amino-	Carboxylic_Acids	24569-83-3	C4H10NO5P				0	0	0	0	0	0	0	0	0	0	0	0	0	0	619614	0	0	0
Acetamide, N-cyclopentyl-	Carboxylic_Acids	25291-41-2	C7H13NO				1004906	0	0	0	0	0	0	0	0	0	0	0	0	0	0	0	0	0
Cyclobutylamine, N-acetyl-	Carboxylic_Acids	61771-98-0	C6H11NO				0	0	0	0	0	0	0	0	0	0	0	0	0	0	0	0	0	1416156
Formamide, N-[3-(dimethylamino)propyl]-	Carboxylic_Acids	5922-69-0	C6H14N2O				0	0	0	0	0	0	0	0	0	0	0	0	0	0	1386682	0	0	0
N,N,O-Triacetylhydroxylamine	Carboxylic_Acids	17720-63-7	C6H9NO4				30637818	396142	77936117	0	10715625	0	16254208	0	171073716	2670273	370947	75471366	0	6647583	0	0	43037842	124839936
Acetamide, N-(cyanomethyl)-	Carboxylic_Acids	4814-80-6	C4H6N2O				0	0	0	0	0	0	0	0	0	0	2085646	0	0	0	0	0	0	0
N-(Cyclohexyl)succinimide	Carboxylic_Acids	6301-71-9	C10H15NO2				0	0	0	119008	270017	0	0	0	0	0	0	0	0	0	0	164035	0	119634
N-(4-Methylcyclohexyl)acetamide, cis-	Carboxylic_Acids	60504-06-5	C9H17NO				0	0	0	0	0	0	0	0	0	0	0	0	0	417569	2332747	0	0	0
Acetamide, N-(2-hydroxyethyl)-N-methyl-	Carboxylic_Acids	15567-95-0	C5H11NO2				0	0	0	0	0	0	3148126	0	0	359214	0	0	0	0	0	800621	0	0
2-Aminopropanenitrile, N-acetyl-	Carboxylic_Acids	19861-71-3	C5H8N2O				0	0	0	0	0	0	0	0	0	0	574750	0	0	0	0	0	0	0
L-Leucine, ethyl ester	Carboxylic_Acids	2743-60-4	C8H17NO2				0	0	0	0	0	412340	0	0	0	0	0	0	0	0	0	0	0	0
L-Alanine, 3-sulfo-	Carboxylic_Acids	498-40-8	C3H7NO5S				0	342516	0	0	0	297743	161739	690817	123624	0	0	829470	451729	285700	222291	848596	0	0
DL-Norvaline	Carboxylic_Acids	760-78-1	C5H11NO2				0	0	0	0	0	253237	0	0	0	1687820	0	0	0	0	1518301	0	0	0
Isoserine	Carboxylic_Acids	565-71-9	C3H7NO3				11426911	15196355	7345830	0	0	0	0	0	3095232	7427544	5574671	19940196	14536580	0	5708732	0	7517334	0
dl-Alanyl-l-alanine	Carboxylic_Acids	59247-16-4	C6H12N2O3				756099	1124296	735899	0	1364426	13216367	0	632534	629763	0	844376	0	1835117	6686894	41909743	629208	0	0
3,4-Dimethyldihydrofuran-2,5-dione	Carboxylic_Acids	7475-92-5	C6H8O3				0	0	0	0	0	0	0	0	0	0	0	0	0	0	1552197	0	0	5355560
Adamantane-1-carboxylic acid, 3-bromo-, methyl ester	Carboxylic_Acids	27983-08-0	C12H17BrO2				353820	0	0	197636	496754	0	0	375365	347862	0	0	0	0	0	509205	264621	332111	339084
Ethyl hydrogen oxalate	Carboxylic_Acids	617-37-8	C4H6O4				0	0	0	0	0	0	0	0	0	0	0	0	2455599	0	0	0	0	0
Propanedioic acid, oxo-, bis(1-methylethyl) ester	Carboxylic_Acids	73972-39-1	C9H14O5				0	633067	0	0	0	0	0	0	0	0	0	0	0	0	0	0	0	0
Propanedioic acid, oxo-, dimethyl ester	Carboxylic_Acids	3298-40-6	C5H6O5				0	0	3239702	0	0	0	0	0	0	0	0	0	0	0	0	120511	0	302569
Methylenecyclopropanecarboxylic acid	Carboxylic_Acids	62266-36-8	C5H6O2				0	0	0	0	0	0	0	0	0	0	117194	0	0	0	0	0	0	0
2-Trifluoroacetoxydodecane	Carboxylic_Acids	1894-68-4	C14H25F3O2				775141	0	0	0	0	0	0	0	0	0	0	0	0	0	0	0	0	0
Acetamide, 2-cyano-	Carboxylic_Acids	107-91-5	C3H4N2O				0	0	1034597	0	0	0	0	0	0	0	0	3490497	0	0	0	0	0	0
2-Furanmethanediol, dipropionate	Carboxylic_Acids	6289-73-2	C11H14O5				1838146	0	0	0	0	0	0	0	0	0	0	0	0	0	0	0	0	0
Monomethyl oxalate	Carboxylic_Acids	600-23-7	C3H4O4				1952912	0	0	622594	0	789654	1678209	0	0	0	0	0	0	0	0	1882223	0	0
Pentanoic acid, 2-methyl-, anhydride	Carboxylic_Acids	63169-61-9	C12H22O3				0	0	121198	0	0	796388	0	0	675362	392500	0	0	0	0	0	0	0	0
2-Furamide	Carboxylic_Acids	609-38-1	C5H5NO2				0	0	654768	0	0	0	452280	0	345936	0	0	0	0	0	0	0	0	0
2,2,3,3,4,4-Hexafluoro-1,5-pentyl diacrylate	Carboxylic_Acids	678-95-5	C11H10F6O4				0	0	0	0	0	0	0	1653297	0	0	0	0	1056880	0	0	0	0	0
2-Phenyl-4-ethylidene-2-oxazolin-5-one	Carboxylic_Acids	37791-41-6	C11H9NO2				0	0	0	0	0	0	0	460995	0	0	287852	0	0	0	0	0	0	0
Propanediamide, 2-amino-	Carboxylic_Acids	62009-47-6	C3H7N3O2				0	0	0	0	0	0	0	0	1557542	0	0	0	0	0	0	0	0	0
Cyclopropanepropionic acid, a-amino-beta?????beta?????-methyl-2-methylene-	Carboxylic_Acids	19822-83-4	C8H13NO2				3813453	0	0	0	0	0	0	0	0	0	0	0	0	0	0	0	0	0
dl-7-Azatryptophan	Carboxylic_Acids	1137-00-4	C10H11N3O2				0	0	0	0	0	1814022274	0	0	65956	0	0	0	0	1558701709	0	0	23882578	612705243
2-Aminocyanoacetamide	Carboxylic_Acids	6719-21-7	C3H5N3O				0	0	0	0	0	0	0	0	0	0	0	0	1173811	0	0	0	0	0
dl-2-(3-Thienyl)glycine	Carboxylic_Acids	38150-49-1	C6H7NO2S				0	0	0	0	0	0	0	0	126626	0	0	0	0	0	0	0	0	0
4H-Imidazol-4-one, 2-amino-1,5-dihydro-	Carboxylic_Acids	503-86-6	C3H5N3O				0	0	0	0	0	950648	1018574	0	0	0	0	1432803	0	0	0	0	0	0
Cyclobutanecarboxylic acid, 2,2-dimethyl-	Carboxylic_Acids	42836-66-8	C7H12O2				0	0	0	0	0	0	0	0	0	0	0	0	0	0	2610083	0	0	1405856
2,2,4-Trimethyl-1,3-pentanediol diisobutyrate	Carboxylic_Acids	6846-50-0	C16H30O4				26283492	15365525	42122717	45729526	35898246	27483216	32912450	25403154	42077376	40912677	55317850	18887510	28583408	20235762	0	36907494	43338630	0
Methyl 2-methyl-2-(methoxy)amino-propanoate	Carboxylic_Acids	76170-89-3	C6H13NO3				0	0	0	670941	0	0	0	0	0	0	0	0	0	0	0	0	0	0
Ethanamine, 2-hydrazino-N,N-dimethyl-2-oxo-	Carboxylic_Acids	55-85-6	C4H11N3O				0	0	235965	0	0	0	0	0	0	0	0	0	0	0	0	0	0	0
Homoserine	Carboxylic_Acids	498-19-1	C4H9NO3				0	0	0	0	0	0	0	0	0	0	0	0	0	0	0	0	1076677	0
1-Methylcyclopropanecarboxylic acid	Carboxylic_Acids	6914-76-7	C5H8O2				2087231	8609094	11581450	0	0	0	4882847	6363747	6117142	8040065	13436975	6066053	3022538	4647270	9367405	0	3055021	3597048
2,6-Piperazinedione, 4-benzoyl-, 2-oxime	Carboxylic_Acids	35975-25-8	C11H11N3O3				0	715752	857619	775922	0	0	4563114	0	1498154	0	0	0	0	0	769343	1063510	0	0
Cyclohexanecarboxylic acid, 1-amino-	Carboxylic_Acids	2756-85-6	C7H13NO2				0	0	0	0	0	0	0	0	0	0	0	0	0	0	70813	0	0	0
Acetic acid, trifluoro-, 1,5-pentanediyl ester	Carboxylic_Acids	453-44-1	C9H10F6O4				215485	0	0	0	0	0	0	0	0	0	0	0	0	0	0	0	0	0
(S)-(-)-2-Chloropropionic acid	Carboxylic_Acids	29617-66-1	C3H5ClO2				0	0	0	0	0	0	0	0	129491	0	0	0	0	0	0	0	0	0
2-Cyclohexylpropanoic acid	Carboxylic_Acids	3451-36-3	C9H16O2				0	0	0	0	0	0	0	0	0	0	0	0	0	0	923925	0	0	0
N-Cbz-glycylglycine p-nitrophenyl ester	Carboxylic_Acids	13574-81-7	C18H17N3O7				0	0	0	0	0	0	0	1555028	0	0	0	233829	0	0	0	0	0	0
l-Alanine ethylamide, (S)-	Carboxylic_Acids	71773-95-0	C5H12N2O				0	0	0	0	0	0	114031878	0	0	0	0	0	0	0	0	114993894	0	0
Propanoic acid, 2,2-dimethyl-, cesium salt	Carboxylic_Acids	20442-70-0	C5H9CsO2				0	366617	0	0	0	0	0	0	0	0	0	0	0	0	390604	0	0	252464
Neopentane-1,1-diol diacetate	Carboxylic_Acids	64847-79-6	C9H16O4				0	0	0	21924519	0	0	0	0	0	0	0	0	0	0	0	0	0	0
2-Methylallyl methacrylate	Esters	816-74-0	C8H12O2				0	0	0	0	0	274513	0	0	0	0	0	0	1869166	0	0	0	0	0
Crotyl methacrylate	Esters	7376-45-6	C8H12O2				0	0	0	460587	0	0	0	0	0	0	0	0	0	0	0	0	0	0
2-Butenoic acid, methyl ester	Esters	18707-60-3	C5H8O2				0	0	0	0	0	0	0	0	0	0	0	0	0	0	0	0	0	276173
Palmitic acid vinyl ester	Esters	693-38-9	C18H34O2				0	0	0	0	0	0	431819	0	0	0	0	0	0	0	0	0	0	0
1-Propen-2-ol, acetate	Esters	108-22-5	C5H8O2				0	0	0	0	0	0	0	0	0	838720	0	0	0	2711851	0	0	0	0
2-Propene-1,1-diol, diacetate	Esters	869-29-4	C7H10O4				0	0	0	0	0	0	0	0	0	10240398	0	0	0	0	2614766	1612680	0	0
Pivalic acid vinyl ester	Esters	3377-92-2	C7H12O2				0	0	0	0	0	1374297	755601	1676848	0	0	2761340	0	0	0	0	0	0	0
Vinyl caprylate	Esters	818-44-0	C10H18O2				0	0	0	0	0	0	0	0	0	0	0	0	182582	0	0	0	0	0
1,7-Octadien-3-ol, acetate	Esters	3491-26-7	C10H16O2				0	0	0	0	0	0	0	0	0	0	0	0	0	0	1494602	0	0	0
Isobutylene carbonate	Esters	35466-83-2	C5H8O3				0	0	0	0	0	0	0	0	0	0	0	0	0	0	0	0	628194	0
2-Pentenoic acid, ethyl ester	Esters	2445-93-4	C7H12O2				1179868	111726	0	0	0	0	0	0	955185	0	0	0	788574	0	0	884640	0	1132535
1,3-Dioxol-2-one	Esters	872-36-6	C3H2O3				0	0	0	0	0	0	0	0	0	0	0	0	0	0	47226	0	0	0
Diallyl carbonate	Esters	15022-08-9	C7H10O3				0	0	0	0	0	453434	0	0	0	0	498377	0	0	0	0	0	0	0
Methyl myristoleate	Esters	56219-06-8	C15H28O2				224613	0	0	0	0	0	0	0	0	0	0	0	0	0	0	0	0	0
10-Undecenoic acid, methyl ester	Esters	111-81-9	C12H22O2				0	0	0	0	142311	726652	0	535891	451774	240992	0	0	1108596	1330547	822776	676883	532331	1359888
3,6-Dodecadienoic acid, methyl ester	Esters	16106-01-7	C13H22O2				24216430	23673296	13936950	15109664	9152778	21030977	46020157	47153300	34137851	56922466	50643704	19565374	47953635	5139874	3821591	18435453	1673899	4798395
Sorbic acid vinyl ester	Esters	42739-26-4	C8H10O2				0	0	0	153278	0	491133	0	0	0	0	0	0	0	257863	290060	0	0	0
cis-3-Hexenylcinnamate	Esters	68133-75-5	C15H18O2				0	0	0	0	0	0	0	0	0	0	0	0	0	0	739154	0	0	0
2-Propenoic acid, 2-methyl-, oxiranylmethyl ester	Esters	106-91-2	C7H10O3				0	0	0	0	0	0	0	920434	0	0	1282641	0	0	0	0	0	0	0
2-Propenoic acid, 2-methyl-, 1,1-dimethylethyl ester	Esters	585-07-9	C8H14O2				0	0	0	0	0	0	0	0	128723	172913	0	0	0	0	416937	0	311461	0
2-Propenoic acid, 2-methyl-, 2-propynyl ester	Esters	13861-22-8	C7H8O2				0	0	0	0	0	0	0	9175240	0	2554158	3075175	0	0	0	0	0	0	0
(Dimethylamino)ethyl methacrylate	Esters	2867-47-2	C8H15NO2				0	0	0	0	0	0	0	0	5645663	0	0	0	0	0	0	0	0	0
n-Caproic acid vinyl ester	Esters	3050-69-9	C8H14O2				1317559	3592740	1714087	254004	0	693975	0	28915744	0	2453856	0	0	1744932	1020149	2707412	545029	0	0
Adipic acid divinyl ester	Esters	4074-90-2	C10H14O4				0	0	0	0	0	0	0	0	0	0	1940487	0	0	0	0	0	0	0
Cyclohexanecarboxylic acid, ethenyl ester	Esters	4840-76-0	C9H14O2				0	0	0	0	0	0	934453	0	0	0	0	0	0	0	0	0	0	0
5,8,11,14-Eicosatetraenoic acid, methyl ester, (all-Z)-	Esters	2566-89-4	C21H34O2				0	0	0	0	0	0	0	0	0	0	381856	0	0	0	0	0	0	0
2-Butenedioic acid (E)-, di-2-propenyl ester	Esters	2807-54-7	C10H12O4				0	0	0	0	0	0	0	0	0	0	0	0	133510	0	0	0	0	0
1,2-Ethanediol, dibenzoate	Esters	94-49-5	C16H14O4				0	1992213	0	0	0	0	0	319228429	0	0	0	0	0	0	0	0	0	0
Butanoic acid, 3-butenyl ester	Esters	21698-32-8	C8H14O2				0	0	0	0	0	0	0	0	0	114316	307700	0	0	0	0	0	0	0
2-Propenoic acid, ethenyl ester	Esters	2177-18-6	C5H6O2				125797875	564720	0	7786670	1706654	3219713	1827808	151984998	0	0	0	153394088	5604936	0	7352920	2105728	0	0
2-Propenoic acid, octyl ester	Esters	2499-59-4	C11H20O2				0	0	1796427	0	0	0	0	0	0	0	0	0	0	0	0	0	0	0
2-Propenoic acid, 2-propenyl ester	Esters	999-55-3	C6H8O2				0	0	0	437086	1083087	0	0	0	0	0	0	0	1845480	0	0	0	0	0
2-Propenoic acid, oxiranylmethyl ester	Esters	106-90-1	C6H8O3				0	724474	0	0	0	683693	0	0	0	967581	0	0	0	0	0	0	0	0
Tetrahydrofurfuryl acrylate	Esters	2399-48-6	C8H12O3				0	0	0	0	170270	0	0	0	0	0	0	587693	0	0	0	0	0	0
2-Propenoic acid, 2-propynyl ester	Esters	10477-47-1	C6H6O2				0	0	1161247	0	0	0	2385511	0	0	0	0	970802	0	866492	0	1605850	0	0
Ethyl 3-(2-furyl)propenoate	Esters	623-20-1	C9H10O3				118268	157369	139823	0	0	0	0	180523	101461	232980	0	143754	193816	291890	312655	93902	0	168879
2-Propenoic acid, 2-cyanoethyl ester	Esters	106-71-8	C6H7NO2				0	0	0	0	0	0	0	0	0	0	0	0	1849566	0	0	0	0	0
2-Propenoic acid, 2-hydroxyethyl ester	Esters	818-61-1	C5H8O3				0	0	0	0	0	0	0	0	0	0	0	0	0	0	0	746551	604790	0
2-Propenoic acid, 2,2,3,3,4,4,5,5,6,6,7,7,8,8,8-pentadecafluorooctyl ester	Esters	307-98-2	C11H5F15O2				1101986	1795731	0	589964	29939410	163311107	169238795	0	209371757	198919620	2301747	0	1619278	0	69214808	1260812	168540539	0
1H,1H-Pentafluoropropyl acrylate	Esters	356-86-5	C6H5F5O2				0	0	0	0	0	0	1058405	0	0	0	0	0	0	0	0	0	0	0
Propanoic acid, ethenyl ester	Esters	105-38-4	C5H8O2				0	0	0	0	0	0	0	0	0	0	0	0	0	0	0	0	742921	0
Vinyl benzoate	Esters	769-78-8	C9H8O2				0	0	0	0	142140	0	0	0	0	0	813270	0	0	0	0	0	0	0
Vinyl crotonate	Esters	14861-06-4	C6H8O2				198596	9960570	4764507	109993	246109	0	335894	312046	311282	145463	698500	258930	1783982	482183	475299	190511	404758	540146
2-Butenoic acid, 2-propenyl ester	Esters	20474-93-5	C7H10O2				4601513	274081	848796	0	0	0	435534	325728	0	0	0	0	1916706	475380	2625945	0	0	494864
Acetoacetic acid, 1-thio-, S-allyl ester	Esters	15780-65-1	C7H10O2S				0	0	0	399972	0	0	0	0	0	0	0	0	0	0	0	0	0	0
Ethyl 9-hexadecenoate	Esters	54546-22-4	C18H34O2				22977530	11989186	16611903	0	0	15142795	7981941	22465442	6518823	15499322	24503537	12352051	9561245	18873358	20579792	0	0	0
8-Nonenoic acid, ethyl ester	Esters	35194-39-9	C11H20O2				8902950	12841645	10979374	0	0	128732	0	2469699	0	0	12151474	9730203	10412093	7043227	6099037	0	1247806	0
7-Nonenoic acid, methyl ester	Esters	20731-22-0	C10H18O2				302012	0	0	0	0	0	0	0	428534	0	0	0	0	0	0	156020	0	0
4-Acetoxy-1-decene	Esters	2833-33-2	C12H22O2				0	0	0	468867	0	0	0	0	0	0	0	0	0	0	0	0	0	0
2-Pentenoic acid, 4-oxo-, methyl ester, (Z)-	Esters	19522-27-1	C6H8O3				0	0	0	0	0	0	0	199231	0	257671	272067	0	0	242951	0	0	0	320572
2-Butenoic acid, 4-oxo-, methyl ester, (E)-	Esters	5837-72-9	C5H6O3				0	0	0	239290	0	0	462448	0	0	1515621	0	0	0	1621884	1286757	0	0	658355
4-Pentenoic acid ethyl ester	Esters	1968-40-7	C7H12O2				0	0	0	0	0	0	0	152555	0	0	0	0	0	0	0	0	0	0
3-Octenoic acid, methyl ester, (Z)-	Esters	69668-85-5	C9H16O2				0	0	0	0	0	0	0	0	0	0	0	0	0	0	0	0	1636746	0
3-Nonenoic acid, ethyl ester	Esters	91213-30-8	C11H20O2				3671408	0	0	0	0	2750584	3421903	0	2247694	6614164	0	0	0	0	0	1884998	0	1176294
2-Cyclopenten-1-one, 3-methoxy-5-methyl-	Esters	7180-60-1	C7H10O2				0	0	0	0	0	0	0	0	0	0	452462	0	0	0	0	0	0	0
3-Methyl,2-butenoic acid, isopropyl ester	Esters	25859-51-2	C8H14O2				0	0	0	0	0	0	0	0	0	0	0	0	0	0	0	85511	0	0
Vinyl trans-cinnamate	Esters	17719-70-9	C11H10O2				81945	0	0	0	0	0	142472	0	85761	0	0	160047	0	0	188194	0	137463	0
3,6-Octadecadiynoic acid, methyl ester	Esters	56554-43-9	C19H30O2				0	0	0	0	332613	0	10738887	126787	0	303318	0	71687	0	0	2207682	417940	348122	3066071
2-Propenoic acid, 2-methyl-, 3,3,5-trimethylcyclohexyl ester	Esters	7779-31-9	C13H22O2				0	0	0	0	0	0	0	0	0	0	0	0	228328	0	0	0	0	0
cis-Hexenyl octyne carbonate	Esters	68480-29-5	C15H24O2				0	0	0	0	0	0	0	0	0	0	377046	0	0	0	0	0	0	0
2-Nonenoic acid, methyl ester, (E)-	Esters	14952-06-8	C10H18O2				0	0	0	0	0	927074	1869923	0	0	0	0	210943	704607	3716996	0	0	763065	2747512
2-Hydroxy-2-methyl-but-3-enyl 2-methyl-2(Z)-butenoate	Esters	80758-67-4	C10H16O3				0	0	0	0	0	553774	0	880820	1624773	0	971747	0	0	1733263	0	1321011	647556	1447244
Methyl 2-methoxypropenoate	Esters	7001-18-5	C5H8O3				0	0	0	0	0	0	0	0	0	0	0	0	0	125831	0	0	0	0
Propanoic acid, 2-methyl-, 2-methyl-2-propenyl ester	Esters	816-73-9	C8H14O2				0	0	0	0	0	0	0	0	0	0	0	0	0	383296	0	308047	0	0
2-Propen-1-ol, 2-methyl-, acetate	Esters	820-71-3	C6H10O2				0	0	0	0	0	0	0	0	0	0	0	0	0	0	0	0	0	741814
2-Butenoic acid, 2-methyl-, 2-methyl-2-propenyl ester, (Z)-	Esters	61692-78-2	C9H14O2				236158	170301	0	0	0	0	0	0	0	251084	267879	0	451028	359769	0	0	0	0
Butanoic acid, 2-methyl-, 2-methyl-2-propenyl ester	Esters	83783-90-8	C9H16O2				0	0	0	0	0	0	0	0	0	0	212388	0	0	0	0	0	0	0
2-Cyclopentene-1-carboxylic acid, 3,4-dimethyl-, methyl ester	Esters	62185-63-1	C9H14O2				0	0	0	0	0	483082	0	0	0	0	0	0	0	0	0	0	0	0
2-Butenoic acid, 3-methyl-, 2-ethylhexyl ester	Esters	85567-31-3	C13H24O2				0	0	0	0	0	0	0	573705	0	0	0	0	0	0	0	0	0	0
3-Methyl-2-butenoic acid, allyl ester	Esters	51552-26-2	C8H12O2				0	0	0	0	0	0	0	0	0	0	0	0	0	0	0	0	0	543908
2-Propenoic acid, 2-hydroxypropyl ester	Esters	999-61-1	C6H10O3				0	0	0	0	0	0	0	0	0	0	0	0	0	0	0	0	0	594798
2,6-Heptadienoic acid, 3-methyl-, methyl ester	Esters	62185-61-9	C9H14O2				0	0	0	2732506	1773909	0	73637632	64969563	26341694	0	0	1347434	0	177778722	153458410	29286451	30141862	97881293
2,4-Decadienoic acid, methyl ester, (E,Z)-	Esters	4493-42-9	C11H18O2				10527171	16223772	6248700	1356131	565461	38025845	70857023	67883620	38164131	9060380	7988748	2932904	31921106	96206773	75321596	16760067	15469598	43923605
2,4-Dinitrophenyl crotonate	Esters	69817-88-5	C10H8N2O6				0	669399	0	0	0	0	0	1290510	0	0	0	258092	0	8202804	0	0	177885	0
2-Propenoic acid, 2-methyl-, 2-aminoethyl ester, hydrochloride	Esters	2420-94-2	C6H11NO2				0	0	0	0	0	0	0	231939	0	0	0	0	0	0	0	897348	0	0
2,7-Octadien-1-ol, acetate	Esters	3491-27-8	C10H16O2				0	0	0	0	0	0	0	0	0	0	0	0	1870512	0	0	0	0	0
2-Propenoic acid, 2-methyl-, 1-methylbutyl ester	Esters	94159-12-3	C9H16O2				0	0	0	0	0	0	0	1127289	0	0	0	0	0	0	1116167	0	0	0
1-Cyclohexen-1-ol, 2,6-dimethyl-, acetate	Esters	6203-89-0	C10H16O2				0	0	0	0	0	0	0	156733	0	181740	382248	0	104003	0	0	0	0	0
13,16-Octadecadiynoic acid, methyl ester	Esters	56846-98-1	C19H30O2				0	0	0	0	0	0	0	0	0	190070	0	0	0	0	0	0	0	0
1,3-Pentadien-2-ol, 4-methyl-, acetate	Esters	34645-17-5	C8H12O2				0	0	0	0	0	0	39506	0	0	0	0	0	0	0	0	0	0	0
4-Decenoic acid, ethyl ester, (Z)-	Esters	7367-84-2	C12H22O2				0	0	392419	0	0	0	0	0	365092	517526	0	0	0	0	0	0	0	0
Butanoic acid, 2-pentenyl ester, (Z)-	Esters	42125-13-3	C9H16O2				0	0	0	0	0	0	0	0	0	0	0	0	0	0	434907	0	0	0
2-Penten-1-ol, acetate, (Z)-	Esters	42125-10-0	C7H12O2				0	0	0	0	0	0	0	0	0	0	0	0	0	157661	0	0	0	0
3-Octen-1-ol, acetate, (Z)-	Esters	69668-83-3	C10H18O2				18452560	23098086	19531639	1035740	972990	8594225	0	2515075	2409876	6040885	12067313	8607578	7141360	7510288	4374791	3271322	2979619	2157088
Acetic acid, non-3-enyl ester, cis-	Esters	13049-88-2	C11H20O2				0	0	531155	0	0	0	596956	0	259307	0	0	0	522078	510734	0	0	0	0
3-Heptenoic acid, ethyl ester, (E)-	Esters	54340-71-5	C9H16O2				0	0	0	0	0	0	0	0	0	0	0	0	0	0	0	450853	0	0
2-Oxobicyclo(3.2.2)nona-3,6-dien-1-yl benzoate	Esters	73830-87-2	C16H14O3				2432422	426682	0	0	0	621259073	0	8902667	7662101	162449	50496129	309766	3681431	0	0	0	654140	3369729
2-Butenoic acid, ethyl ester, (Z)-	Esters	6776-19-8	C6H10O2				0	0	0	592219	0	0	0	1254782	1266488	0	0	0	0	1560601	1569276	1344180	0	0
Formic acid, 1,1-dimethylethyl ester	Esters	762-75-4	C5H10O2				0	0	0	104602	0	0	0	0	0	0	0	0	0	0	0	0	0	0
Ethyl methyl methylphosphonate	Esters	18755-36-7	C4H11O3P				0	0	0	0	0	0	0	0	170385	0	0	0	0	0	0	0	0	0
Methyl 3-butynoate	Esters	32804-66-3	C5H6O2				0	300111	0	0	0	0	0	0	0	0	0	0	0	0	0	0	0	0
Ethyl propiolate	Esters	623-47-2	C5H6O2				329867	0	0	0	0	0	0	0	0	0	0	0	0	0	0	0	0	0
Methyl 4-tert-butylbenzoate	Esters	26537-19-9	C12H16O2				0	0	384416	0	0	0	0	0	0	0	0	0	0	0	0	526125	0	0
2-Heptenoic acid, methyl ester, (E)-	Esters	38693-91-3	C8H14O2				0	0	0	0	0	636808	0	0	0	0	0	0	0	0	0	690666	0	1262264
2-Heptenoic acid, methyl ester	Esters	22104-69-4	C8H14O2				0	0	0	183441	105739	0	0	0	0	0	0	0	415680	277555	160991	0	240029	0
Ethyl isocyanoacetate	Esters	2999-46-4	C5H7NO2				0	0	0	0	0	0	0	0	0	0	0	439357	0	0	0	0	0	0
sec-Butylcarbamothioic acid, O-ethyl ester	Esters	82360-12-1	C7H15NOS				0	0	0	0	0	0	0	0	0	0	0	0	0	0	0	1558768	0	0
Dodecanoic acid, 1,1-dimethylpropyl ester	Esters	117769-92-3	C17H34O2				0	0	0	0	0	0	0	324932	0	0	0	0	0	0	0	0	0	0
Butyl isocyanatoacetate	Esters	17046-22-9	C7H11NO3				0	0	0	0	606703	0	0	0	0	0	0	0	0	0	0	0	0	0
Isobutyl methylphosphonofluoridate	Esters	2053-81-8	C5H12FO2P				0	0	0	0	0	0	0	0	0	0	0	0	1625290	1775838	0	0	0	0
m-Cresyl acetate	Esters	122-46-3	C9H10O2				0	0	0	0	0	0	0	0	0	0	0	0	0	0	0	207304	0	0
5-Hexene-1-ol, acetate	Esters	5048-26-0	C8H14O2				0	0	0	0	0	0	0	0	0	0	0	0	0	0	0	0	0	494017
3-Octanol, acetate	Esters	4864-61-3	C10H20O2				375368	281798	231586	0	0	275667	209114	226835	271468	0	0	0	1520420	679470	543352	0	0	0
1-Butanol, 3-methoxy-, acetate	Esters	4435-53-4	C7H14O3				0	0	0	0	0	0	0	195216	0	0	0	0	0	395647	560177	0	0	523480
Ethanethioic acid, S-(2-methylbutyl) ester	Esters	69078-80-4	C7H14OS				0	0	4414978	438819	331197	0	0	0	0	0	0	0	0	5252144	0	0	0	0
Heptyl ethylphosphonofluoridate	Esters	162085-85-0	C9H20FO2P				0	0	0	0	0	0	0	0	0	0	0	0	0	0	0	92195	0	0
Ethylene glycol di-n-butyrate	Esters	105-72-6	C10H18O4				0	0	0	0	0	0	0	0	0	0	374557	0	0	0	0	0	0	0
Acetic acid, hydroxy-, ethyl ester	Esters	623-50-7	C4H8O3				2400294	2318878	2774345	584353	0	3409606	2119537	4559540	3261457	5005541	5608743	3149899	4097654	4316156	6557745	3485275	3035848	4152367
1,1-Ethanediol, diacetate	Esters	542-10-9	C6H10O4				2705183	0	1814030	976531	0	0	0	0	5483845	0	2376804	2536349	1706393	231367481	0	0	3274548	0
2,2-Dimethylpropionic acid, 4-methylpentyl ester	Esters	150588-62-8	C11H22O2				0	0	0	0	0	0	0	0	0	0	0	0	0	0	0	383328	0	0
Hexanoic acid, 2,2-dimethylpropyl ester	Esters	65127-75-5	C11H22O2				0	0	0	0	0	0	0	0	0	0	0	0	265808	0	0	0	0	0
Octanoic acid, octyl ester	Esters	2306-88-9	C16H32O2				0	203115	153820	0	0	0	0	193424	0	0	403237	285260	0	0	119513	0	0	0
Hexanoic acid, octyl ester	Esters	4887-30-3	C14H28O2				0	0	0	0	0	253408	0	0	0	0	0	0	0	0	0	0	0	0
2-Furoic acid, pentyl ester	Esters	4996-48-9	C10H14O3				0	0	0	0	0	0	0	0	0	0	0	0	0	2961013	0	0	0	0
Methyl 4-pentynoate	Esters	21565-82-2	C6H8O2				0	0	0	0	0	0	0	0	0	0	0	0	0	0	0	1542780	0	0
Carbonic acid, dimethyl ester	Esters	616-38-6	C3H6O3				0	0	0	0	0	138149	0	0	0	0	0	0	0	0	207184	0	0	0
Tetramethyl orthocarbonate	Esters	1850-14-2	C5H12O4				0	0	0	0	0	0	0	3724757	1895542	0	0	0	0	0	0	0	0	0
Benzoic acid, 2-hydroxy-, 2-methylbutyl ester	Esters	51115-63-0	C12H16O3				0	0	0	0	0	0	112647	0	0	0	0	0	0	0	0	0	0	0
Ethanol, 2-methoxy-, carbonate (2:1)	Esters	626-84-6	C7H14O5				581958	0	0	1593643	0	0	2619817	0	2080448	0	842026	2470051	1665799	0	0	0	771883	0
Undecanoic acid, methyl ester	Esters	1731-86-8	C12H24O2				776528	651316	307174	414373	337766	1912284	3154086	2595527	2020513	1030574	834724	602119	2411106	3362731	2723120	1217217	1424516	6090361
Pentadecanoic acid, ethyl ester	Esters	41114-00-5	C17H34O2				178431379	93684108	76000851	1191280	1968046	146720669	146412483	145566159	46905314	128103777	172306552	99613549	69904258	187026699	181282783	7627491	10040383	13990577
Ethyl tridecanoate	Esters	28267-29-0	C15H30O2				0	93772	0	0	0	172284	239153	0	0	526326	499324	0	133224	268528	254750	0	0	0
Tridecanoic acid, methyl ester	Esters	1731-88-0	C14H28O2				0	0	0	0	0	0	164051	0	0	0	0	0	0	0	0	0	0	214231
Heptadecanoic acid, ethyl ester	Esters	14010-23-2	C19H38O2				3947520	3550798	3041865	0	0	2887754	3469805	3513072	2434865	6222780	8278561	6963086	2286608	6490507	5629003	0	433570	0
Formic acid, dodecyl ester	Esters	28303-42-6	C13H26O2				987594	0	0	0	0	3656467	3072853	0	3132409	3328364	0	0	0	4380505	0	0	1823978	0
Methane, trimethoxy-	Esters	149-73-5	C4H10O3				0	0	0	0	0	0	314918	0	0	0	0	0	0	0	0	0	0	0
1,2,3-Propanetriol, tribenzoate	Esters	614-33-5	C24H20O6				0	0	0	0	0	480562	0	580491	872547	1641234	0	0	0	12763212	0	0	1341248	0
Diethyl azelate	Esters	624-17-9	C13H24O4				0	372604	0	0	0	0	0	0	0	458016	340003	124983	0	0	300909	0	0	0
Ethyl cyanoacetate	Esters	105-56-6	C5H7NO2				0	0	0	0	0	0	0	8661274	0	0	0	0	0	0	0	0	0	0
Acetic acid, cyano-, methyl ester	Esters	105-34-0	C4H5NO2				0	0	0	0	0	0	0	0	0	0	0	0	3341756	0	0	0	0	0
Acetic acid, cyano-, 2-ethylhexyl ester	Esters	13361-34-7	C11H19NO2				0	0	0	0	0	0	0	0	0	0	0	0	71025020	0	0	0	0	0
Carbonocyanidic acid, ethyl ester	Esters	623-49-4	C4H5NO2				2657208	3970461	4116474	0	2967542	2644735	0	3728390	2911926	4820316	3742489	2629913	4259161	4580747	3334416	0	3246816	1135505
Proline, 2-methyl-5-oxo-, methyl ester	Esters	56145-24-5	C7H11NO3				0	0	1783758	0	0	0	0	0	133132	0	0	104964	0	0	0	0	0	0
Butyl-tert-butyl-isopropoxyborane	Esters	97782-82-6	C11H25BO				0	693255	0	1864425	0	0	1050882	0	0	0	0	0	0	956100	0	48662	0	0
Boronic acid, ethyl-, dimethyl ester	Esters	7318-82-3	C4H11BO2				0	0	0	0	0	0	0	0	0	451731	0	315511	0	0	0	560466	0	665111
Borinic acid, diethyl-, 1-methyl-2-propynyl ester	Esters	55848-32-3	C8H15BO				0	0	0	0	0	0	0	0	0	0	935942	0	0	0	0	0	0	0
2-Butenedioic acid (Z)-, dibutyl ester	Esters	105-76-0	C12H20O4				0	0	0	118960	0	0	1246922	849047	746018	0	0	0	0	0	0	0	391894	505115
Hexahydro-1,3-benzodioxol-2-one	Esters	4389-22-4	C7H10O3				0	471000	0	0	0	0	0	0	0	0	0	0	0	0	0	0	0	0
Sulphuric acid dibutyl ester	Esters	625-22-9	C8H18O4S				0	0	0	0	0	0	0	0	0	0	0	0	0	0	0	0	2215256	0
4,4-Dimethyl-2-pentyl methylphosphonofluoridate	Esters	30593-65-8	C8H18FO2P				0	0	0	0	0	0	0	0	0	709069	0	0	675391	1821353	0	0	0	0
Triisobutyl phosphate	Esters	126-71-6	C12H27O4P				0	0	0	0	0	0	0	0	0	0	0	0	0	0	0	0	165130	0
Octanoic acid, 2-furanylmethyl ester	Esters	39252-03-4	C13H20O3				0	0	0	0	0	0	0	0	0	0	0	0	0	6959902	0	0	0	0
Acetic acid, methoxy-, ethyl ester	Esters	3938-96-3	C5H10O3				4307911	0	0	0	0	0	3124277	0	0	0	0	0	0	0	0	0	0	5433390
Methoxyacetic acid, butyl ester	Esters	17640-22-1	C7H14O3				0	0	581978	0	0	0	0	0	0	0	0	0	0	0	0	0	0	0
Methyl pentyl methylphosphonate	Esters	170082-80-1	C7H17O3P				0	0	0	0	0	0	0	0	141569	0	0	0	0	0	0	0	0	0
Methyl methylphosphonofluoridate	Esters	353-88-8	C2H6FO2P				834196	843100	815338	0	0	0	0	0	0	423936	0	0	0	0	0	0	0	2150335
Heptyl methyl methylphosphonate	Esters	170275-60-2	C9H21O3P				0	0	123211	0	0	0	0	0	0	0	0	0	204054	0	0	0	0	0
Butanedioic acid, methyl-, dimethyl ester	Esters	1604-11-1	C7H12O4				0	321707	0	0	0	0	0	0	0	0	336089	0	0	0	0	0	0	0
Methanesulfonic acid, pentyl ester	Esters	6968-20-3	C6H14O3S				1017763	0	0	0	900168	765721	0	0	0	0	0	0	0	0	0	0	0	0
n-Hexyl methylphosphonofluoridate	Esters	113548-89-3	C7H16FO2P				0	0	0	0	0	0	108248	0	0	0	0	0	0	0	0	0	0	0
Cyclohexanecarboxylic acid, hexyl ester	Esters	27948-10-3	C13H24O2				0	0	98388	0	0	0	0	0	0	0	0	0	0	0	0	0	0	0
Cyclobutanol, 3-ethyl-, acetate	Esters	56335-72-9	C8H14O2				0	0	0	0	0	0	0	0	0	0	0	0	0	0	0	0	477118	0
Ethyl pipecolinate	Esters	15862-72-3	C8H15NO2				0	0	0	0	0	0	859100	0	0	0	0	0	0	0	0	0	0	0
Decanoic acid, methyl ester	Esters	110-42-9	C11H22O2				2050385	1251070	555556	774518	496117	2558905	4182633	3918146	2694668	800985	579969	437910	4844454	5987749	3357758	3881238	2904967	18970432
Diethyl fumarate	Esters	623-91-6	C8H12O4				96133	151198	95933	0	0	0	0	0	135899	0	212187	146405	0	0	135169	0	102078	118649
2-Butenedioic acid, dibutyl ester	Esters	82807-35-0	C12H20O4				0	0	0	0	228352	0	0	0	0	0	0	0	0	0	0	0	0	0
Monoisopropyl fumarate	Esters	7529-87-5	C7H10O4				0	0	0	0	0	506671	0	0	0	0	0	0	0	0	0	0	0	0
2-Butenedioic acid (E)-, monomethyl ester	Esters	2756-87-8	C5H6O4				0	0	117181	0	0	0	0	0	0	0	0	0	0	0	0	0	0	0
3-Furancarboxylic acid, methyl ester	Esters	13129-23-2	C6H6O3				0	939746	4366514	148737	196081	0	25210327	396855	0	9055056	361069	0	0	4832649	464721	0	0	0
2-Furancarboxylic acid, heptyl ester	Esters	39251-87-1	C12H18O3				0	0	0	0	0	0	0	0	0	0	0	0	0	0	0	0	858757	0
Carbamodithioic acid, diethyl-, methyl ester	Esters	686-07-7	C6H13NS2				0	0	0	151787	145480	906316	0	98882	94521	110305	122766	119867	165856	150354	0	2017116	1307451	1436349
Diethylene glycol dibenzoate	Esters	120-55-8	C18H18O5				0	0	0	0	0	0	615708	0	0	0	0	0	0	0	0	0	0	0
p-Sec-butylphenyl acetate	Esters	3245-24-7	C12H16O2				0	0	0	0	249665	2298150	979083	0	0	0	0	0	0	0	0	0	0	0
Ethylparaben	Esters	120-47-8	C9H10O3				0	0	0	0	0	93299	0	0	0	0	206537	0	0	0	0	0	1498695	0
1,4-Benzenedicarboxylic acid, ethyl methyl ester	Esters	22163-52-6	C11H12O4				0	0	0	0	0	830697	0	351078	0	1192907	0	0	0	509357	429237	0	0	1071931
1,4-Benzenedicarboxylic acid, diethyl ester	Esters	636-09-9	C12H14O4				0	0	0	0	0	0	152487	0	0	0	211617	0	0	0	0	0	0	0
1,4-Dibutyl benzene-1,4-dicarboxylate	Esters	1962-75-0	C16H22O4				0	0	0	0	0	0	0	0	0	0	0	0	10471994	0	0	0	0	0
Butanoic acid, (tetrahydro-2-furanyl)methyl ester	Esters	2217-33-6	C9H16O3				0	0	355764	0	0	0	247557	0	0	0	0	0	0	0	0	0	0	0
Butanoic acid, 3-cyano-3-hydroxy-, ethyl ester	Esters	6330-37-6	C7H11NO3				0	0	0	0	0	0	0	0	0	0	0	0	0	0	4395730	0	0	0
2-Butynedioic acid, dimethyl ester	Esters	762-42-5	C6H6O4				0	0	0	0	0	0	0	0	0	0	0	0	890841	0	0	0	0	0
Butyl pentyl carbonate	Esters	83073-03-4	C10H20O3				0	0	0	0	0	0	0	0	0	0	278148	0	0	0	0	0	0	0
2-Carbomethoxyaziridine	Esters	5950-34-5	C4H7NO2				0	0	0	0	0	0	0	0	0	0	0	0	0	0	0	653293	0	0
Propanoic acid, pentyl ester	Esters	624-54-4	C8H16O2				0	0	0	0	0	0	81882	0	188977	0	0	0	0	0	0	0	0	0
2-Propynoic acid, methyl ester	Esters	922-67-8	C4H4O2				0	0	0	0	0	0	0	0	0	0	0	0	0	0	0	0	520967	0
Benzoic acid, 3-pyridyl ester	Esters	27039-14-1	C12H9NO2				0	0	3157873	0	0	0	0	0	0	0	0	0	0	0	0	0	0	0
Benzeneacetic acid, octyl ester	Esters	122-45-2	C16H24O2				0	0	0	0	0	0	0	0	0	0	1995227	0	0	0	0	0	0	0
Benzeneacetic acid, phenyl ester	Esters	722-01-0	C14H12O2				0	0	0	0	0	0	0	0	0	0	0	0	0	352507	0	0	0	0
Phosphonofluoridic acid, methyl-, nonyl ester	Esters	211192-74-4	C10H22FO2P				221600	0	0	0	0	0	0	0	0	0	248216	0	0	0	0	0	0	0
n-Decyl methylphosphonofluoridate	Esters	193090-25-4	C11H24FO2P				0	0	0	0	0	0	0	0	0	0	371582	190437	0	0	0	0	0	0
n-Heptyl methylphosphonofluoridate	Esters	162085-82-7	C8H18FO2P				0	0	0	0	0	0	0	0	0	775892	0	0	0	0	893751	0	0	0
Carbamic acid, (cyanomethyl)-, 1,1-dimethylethyl ester	Esters	85363-04-8	C7H12N2O2				0	0	0	0	0	0	0	0	0	0	144119	0	0	95559	182482	204532	126301	132446
L-Alanine, methyl ester	Esters	10065-72-2	C4H9NO2				0	0	0	0	0	0	0	0	0	0	0	1048786	0	0	0	0	0	0
Nonanoic acid, 9-bromo-, ethyl ester	Esters	28598-81-4	C11H21BrO2				0	0	0	0	0	0	0	0	0	0	0	131324	0	0	0	0	0	0
Methyl 8-(2-furyl)octanoate	Esters	38199-50-7	C13H20O3				0	347453	0	0	0	811512	0	0	521577	0	964467	1523190	0	0	0	0	0	0
5-Ethoxy-3,4-dihydro-2H-pyrrole-2-carboxylic acid, ethyl ester	Esters	51099-55-9	C9H15NO3				0	0	0	0	0	0	0	0	0	959619	0	0	0	0	0	0	0	0
5-Methyl-2-hexyl methylphosphonofluoridate	Esters	199850-62-9	C8H18FO2P				0	0	151992	0	0	0	0	0	0	0	0	0	0	0	0	0	0	0
Borinic acid, diethyl-, 5-hexynyl ester	Esters	62338-11-8	C10H19BO				0	0	0	0	0	0	0	0	0	0	0	0	0	1404876	1011118	0	0	0
Methyl 5-[(4-fluorophenoxy)methyl]furan-2-carboxylate	Esters	402739-03-1	C13H11FO4				1085523	49377	0	0	0	0	0	0	0	0	0	0	67773	0	0	0	0	0
Benzoic acid, 4-ethoxy-, ethyl ester	Esters	23676-09-7	C11H14O3				388488	1142380	451729	277579	533733	796355	1562833	924796	720470	1094060	488646	430027	834001	734986	696000	438728	1248294	721753
Cyclohexanone, 4-(benzoyloxy)-	Esters	23510-95-4	C13H14O3				0	0	0	0	0	0	0	506233	0	0	0	0	0	0	0	0	0	0
p-Nitrophenyl hexanoate	Esters	956-75-2	C12H15NO4				0	0	0	0	0	0	453531	0	0	0	0	0	0	0	0	0	0	0
4-tert-Butylphenyl acetate	Esters	3056-64-2	C12H16O2				0	0	0	0	0	0	0	0	0	0	0	0	0	0	0	1668222	0	0
4-Hydroxyl-L-proline, methyl ester	Esters	1001383-50-1	C6H11NO3				0	0	0	0	0	0	0	0	0	567530	0	0	0	0	0	0	0	0
Phenol, 4-methoxy-, acetate	Esters	1200-06-2	C9H10O3				0	0	0	0	0	0	0	0	0	0	0	0	0	0	0	286583	0	0
Benzoic acid, 4-formyl-, ethyl ester	Esters	6287-86-1	C10H10O3				0	0	0	0	0	0	0	0	0	0	0	0	0	0	272829	0	0	0
Benzoic acid, 4-formyl-, methyl ester	Esters	1571-08-0	C9H8O3				0	0	0	0	0	0	0	0	0	0	0	0	0	0	485384	0	0	0
4-Methylpiperidine-2-carboxylic acid, methyl ester	Esters	144817-80-1	C8H15NO2				0	587467	0	0	0	797264	0	0	136591	516537	247648	0	0	0	0	0	0	0
Pentanoic acid, 4-methyl-2-oxo-, methyl ester	Esters	3682-43-7	C7H12O3				0	0	0	0	0	0	0	2591785	2307597	0	4828275	2120111	0	3721631	4056555	0	0	1510713
Methyl 4,8-dimethylnonanoate	Esters	13758-80-0	C12H24O2				0	0	0	0	0	0	0	0	0	178221	0	0	0	84527	0	0	0	0
4,7-Methano-1H-inden-1-ol, 3a,4,7,7a-tetrahydro-, acetate	Esters	16327-40-5	C12H14O2				0	0	6992339	0	621207	1367621	0	0	0	0	0	0	0	0	0	0	1059663	0
Dinocap	Esters	39300-45-3	C10H9NO4				5661388	416174	19877380	0	0	311662	240638	219274	187841	10647927	446318	152997	399643	243448	1159999	923402	304474	764449
Nonanoic acid, 4,6-dimethyl-, methyl ester	Esters	55955-66-3	C12H24O2				624792	0	0	0	0	0	0	0	0	0	0	0	0	0	0	0	0	0
1,3-Dioxolan-2-one, 4,5-dimethyl-	Esters	4437-70-1	C5H8O3				0	0	0	0	0	0	0	0	0	0	683891	0	0	0	0	0	0	0
2-Butanone, 4-(acetyloxy)-	Esters	10150-87-5	C6H10O3				0	0	0	0	0	0	282627	0	0	0	0	0	0	0	0	590457	6666309	426218
Propanoic acid, 3-cyano-, methyl ester	Esters	4107-62-4	C5H7NO2				0	0	0	0	0	0	0	0	0	0	314626	0	0	0	0	0	0	0
Ethyl 3-furoate	Esters	614-98-2	C7H8O3				601274	849386	1032639	0	0	0	232823	433302	464300	998878	2941608	1320162	831910	796314	670350	223558	357557	200316
Monochloromethyl isopentanoate	Esters	82504-50-5	C6H11ClO2				304549	0	0	0	0	0	0	0	0	0	0	0	0	0	0	0	0	0
Pentanoic acid, 3-methyl-2-oxo-, methyl ester	Esters	3682-42-6	C7H12O3				0	0	0	0	0	0	0	0	0	2016462	0	0	0	0	0	0	0	0
Ethyl 3-methyl-2-oxobutyrate	Esters	20201-24-5	C7H12O3				0	0	579319	0	163943	1194101	0	610263	533818	678710	1013033	0	462838	602319	829114	355187	203461	0
Butanoic acid, 3-methyl-2-oxo-, methyl ester	Esters	3952-67-8	C6H10O3				0	0	437009	0	0	0	0	0	0	0	997687	8764402	562672	0	1808339	0	0	0
3-Cyclopentylpropionic acid, ethyl ester	Esters	17931-64-5	C10H18O2				0	0	0	0	0	630891	0	0	0	0	0	0	0	0	0	0	0	0
Ethyl cyclohexanepropionate	Esters	10094-36-7	C11H20O2				0	0	0	0	0	948882	0	0	0	0	0	299285	0	0	0	0	0	0
Benzenepropanoic acid 1-methylethyl ester	Esters	22767-95-9	C12H16O2				0	1391893	0	0	0	0	0	0	0	0	0	0	0	0	0	27994687	0	0
Benzoic acid, 3,5-bis(1,1-dimethylethyl)-4-hydroxy-, methyl ester	Esters	2511-22-0	C16H24O3				0	0	0	0	0	0	45091	0	0	0	0	0	0	0	0	0	0	0
1,2,4-Benzenetricarboxylic acid, 1,2-dimethyl ester	Esters	54699-35-3	C11H10O6				1080912	0	851756	250943	0	1414222	0	0	731663	0	1156398	745630	0	0	532882	783999	2141471	507389
Benzoic acid, 3,4-dimethyl-, methyl ester	Esters	38404-42-1	C10H12O2				0	0	0	0	0	771835	0	0	0	694436	589929	0	0	0	0	0	0	0
Isobutyl 3-(perhydro-5-oxo-2-furyl)propionate	Esters	93306-10-6	C11H18O4				0	0	0	0	0	0	0	0	0	0	0	0	0	0	0	152371	0	0
Ethyl 2-isocyanatopropionate	Esters	13794-28-0	C6H9NO3				0	0	0	461048	397039	0	0	0	0	0	244265	0	0	0	4842854	0	248081	0
n-Butyric acid 2-ethylhexyl ester	Esters	25415-84-3	C12H24O2				0	0	0	0	0	0	0	0	4246751	0	0	0	0	0	0	0	0	0
1,3,2-Dioxaborolan-4-one, 2-ethyl-	Esters	74646-12-1	C4H7BO3				0	0	225081	0	0	5621470	170730	131827	386493	0	10308274	0	814900	0	0	0	0	0
Nonanoic acid, 2-oxo-, methyl ester	Esters	56275-54-8	C10H18O3				202121	0	0	205538	369528	1895485	0	221504	0	0	0	265601	1551598	0	196171	0	0	0
Hexanoic acid, 2-oxo-, methyl ester	Esters	6395-83-1	C7H12O3				0	0	0	44315	0	0	0	0	0	0	0	0	0	0	0	0	0	57992
Butanoic acid, 2-oxo-, ethyl ester	Esters	15933-07-0	C6H10O3				0	1391564	1314982	0	0	1154258	1018453	1946574	1733003	2705174	4746040	2730277	2570832	2834094	2901482	1178536	868788	1141676
Octanoic acid, 2-methylene-, methyl ester	Esters	3618-40-4	C10H18O2				0	0	0	857754	0	0	0	0	0	0	0	0	0	0	0	0	0	2280190
Butanoic acid, 2-cyano-3-methyl-, ethyl ester	Esters	3213-49-8	C8H13NO2				0	0	0	0	0	0	0	0	0	0	0	0	0	0	0	1299871	0	0
Benzoic acid, 4-methyl-, 2-hydroxyethyl ester	Esters	28129-15-9	C10H12O3				0	0	0	0	0	0	0	0	0	0	0	0	0	1012444	0	0	0	0
Benzenepropanoic acid, a-hydroxy-, methyl ester	Esters	13674-16-3	C10H12O3				0	0	0	0	193275	0	0	0	0	0	0	0	0	0	1570933	7409596	4184687	6049957
2-Furancarboxylic acid, butyl ester	Esters	583-33-5	C9H12O3				0	0	0	0	0	0	0	0	0	27417083	0	0	0	0	0	0	0	0
Acetic acid, mercapto-, 2-methoxyethyl ester	Esters	19788-48-8	C5H10O3S				0	0	0	0	0	0	0	0	0	1981068	0	0	0	0	0	0	0	0
Propanoic acid, 2-methoxy-, methyl ester	Esters	17639-76-8	C5H10O3				0	80262	0	221751	0	0	0	638699	776313	1014271	1560884	533489	475255	128354	1505440	98646	370256	1088447
2-Methoxy-1,3-dioxolane	Esters	19693-75-5	C4H8O3				0	0	0	0	0	0	0	0	0	168879	0	0	0	0	0	98204	0	0
Propanoic acid, 2-methyl-, 2-methylpentyl ester	Esters	84254-82-0	C10H20O2				0	0	0	0	0	0	0	709914	0	0	0	0	0	0	1199936	0	0	0
Hexanoic acid, 1,1-dimethylpropyl ester	Esters	116423-69-9	C11H22O2				0	0	0	0	0	18024106	0	0	0	25692980	0	0	0	35431374	0	0	0	0
2-Methylbenzyl benzoate	Esters	80716-36-5	C15H14O2				0	320457	0	0	0	0	0	0	0	0	0	0	0	0	0	0	0	0
2-Hexanone, 6-(acetyloxy)-	Esters	4305-26-4	C8H14O3				0	0	0	0	0	0	0	0	0	0	0	0	0	0	2501924	0	0	0
Methyl 2-butynoate	Esters	23326-27-4	C5H6O2				0	0	0	0	0	0	0	0	0	0	0	0	0	0	0	0	41390699	0
DL-Norvaline, ethyl ester	Esters	13893-43-1	C7H15NO2				1081245	0	0	0	0	0	0	0	0	0	0	0	0	3088925	0	0	0	1298045
dl-Alanine ethyl ester	Esters	17344-99-9	C5H11NO2				0	0	0	0	0	0	0	1891672	0	0	0	0	0	0	0	0	0	0
2-[2-[2-Methoxyethoxy]ethoxy-1,3-dioxalane	Esters	74733-99-6	C8H16O5				0	0	1238143	0	0	0	0	0	0	0	0	0	0	0	0	0	0	0
3-Furancarboxylic acid, 2,4-dimethyl-, ethyl ester	Esters	6148-33-0	C9H12O3				0	151742	234620	50610	0	0	147044	126036	0	166901	269071	141246	0	124996	0	131185	101639	110331
2,2-Dimethylpropionic acid, decyl ester	Esters	215667-91-7	C15H30O2				0	0	0	0	0	0	0	0	0	0	0	0	4835415	0	0	0	0	0
Acetic acid, 2-(methylaminoethyl) ester	Esters	26921-43-7	C5H11NO2				0	0	0	0	0	0	0	0	0	0	0	0	0	0	0	0	1713390	0
Cyclohexanol, 1-ethyl-, acetate	Esters	3742-81-2	C10H18O2				0	0	0	0	0	0	0	0	0	0	0	0	0	0	0	4563076	0	0
N-Methyl-2-isopropoxycarbonylazetidine	Esters	51764-30-8	C8H15NO2				0	0	0	0	0	832032	0	0	0	0	0	0	1913203	1631872	0	0	0	0
N-Methyl-2-carbethoxyazetidine	Esters	42364-44-3	C7H13NO2				0	0	0	0	0	0	0	0	0	1327752	0	0	0	0	0	0	0	0
10-Undecynoic acid, methyl ester	Esters	2777-66-4	C12H20O2				0	451937	0	0	0	0	0	0	0	0	0	0	0	0	0	0	0	0
2-Pyrrolidinecarboxylic acid, 1,2-dimethyl-5-oxo-, methyl ester	Esters	56145-23-4	C8H13NO3				0	0	0	0	0	0	198808	0	0	0	4385692	0	0	0	0	0	0	0
1,1-Dodecanediol, diacetate	Esters	56438-07-4	C16H30O4				601287	0	720108	0	0	0	566366	0	0	0	0	0	0	0	0	0	0	0
L-Proline, ethyl ester	Esters	5817-26-5	C7H13NO2				129049	0	0	0	0	0	0	0	0	0	2649394	0	0	0	0	0	0	0
1,3,2-Oxazaborolane-4-carboxylic acid, 2-butyl-, methyl ester, L-	Esters	31970-40-8	C8H16BNO3				0	0	0	0	0	0	0	0	160318	0	0	0	0	0	0	0	0	0
L-Proline, 1-methyl-5-oxo-, methyl ester	Esters	42435-88-1	C7H11NO3				0	0	0	0	0	0	118489	0	0	0	0	0	0	0	0	0	0	0
Tetradecanoic acid, 12-methyl-, methyl ester, (S)-	Esters	62691-05-8	C16H32O2				0	0	0	0	0	0	0	0	0	0	0	124434	0	0	0	0	0	0
4H-1,3-Dioxin-4-one, 2-(1,1-dimethylethyl)-6-methyl-, (R)-	Esters	107289-20-3	C9H14O3				0	0	0	0	0	0	0	0	0	0	0	83644	0	0	0	0	0	0
Carbamic acid, (1-cyanoethyl)-, 1,1-dimethylethyl ester, (R)-	Esters	100927-09-1	C8H14N2O2				193898	0	0	0	0	0	0	0	0	0	0	0	0	0	0	0	0	0
Cyclohexanone, 4-(benzoyloxy)-, oxime	Esters	23968-54-9	C13H15NO3				0	0	267563	0	0	0	0	0	0	0	0	0	0	0	0	0	0	0
Hexanoic acid, 2,4-dimethyl-, methyl ester, [S-(R*,R*)]-	Esters	14251-45-7	C9H18O2				0	0	0	0	0	0	94394	0	0	0	0	0	0	0	0	0	0	0
2-Carbethoxy-N-methylpyrrolidine	Esters	30727-23-2	C8H15NO2				0	0	0	0	0	0	0	0	0	5086421	0	0	0	2825982	0	4714322	0	0
(Z)-Hex-3-enyl (E)-2-methylbut-2-enoate	Esters	67883-79-8	C11H18O2				0	0	0	0	0	0	0	0	0	0	345191	0	0	0	0	0	0	330697
Propanoic acid, 2-methyl-, 3-hydroxy-2,2,4-trimethylpentyl ester	Esters	77-68-9	C12H24O3				0	0	19785253	21402994	0	0	29682985	16835908	20269984	17641864	42228772	5846678	45606740	18348721	12412370	12155543	18510158	20387707
E-2-Octenyl tiglate	Esters	84271-97-6	C13H22O2				0	0	0	0	0	0	0	0	0	0	0	0	0	255488	0	0	0	0
Cyclodecene	Hydrocarbons	3618-12-0	C10H18				0	0	0	0	0	0	0	0	0	0	0	0	0	0	0	0	0	1789564
6-Tridecene	Hydrocarbons	24949-38-0	C13H26				0	0	0	0	0	0	0	0	0	0	862202	0	0	0	0	0	0	0
2-Pentene, 3,4-dimethyl-, (E)-	Hydrocarbons	4914-92-5	C7H14				4144184	3126446	0	0	0	0	6238109	0	4042643	0	0	0	3760717	3882168	6368833	4279742	0	2938533
2-Pentene, 3,4-dimethyl-	Hydrocarbons	24910-63-2	C7H14				0	0	0	0	0	0	0	0	0	0	11769776	5858936	0	0	5835121	0	0	0
2-Heptene, (E)-	Hydrocarbons	14686-13-6	C7H14				1246395	0	0	0	0	792542	0	934267	1114257	1431410	1060231	1171735	0	1013444	1249485	0	0	1227458
2-Heptene	Hydrocarbons	592-77-8	C7H14				0	1480088	2662223	1870652	1194019	0	0	0	470212	0	2747498	0	0	2025196	2682887	1976097	3413086	2854913
3-Heptyne, 5-methyl-	Hydrocarbons	61228-09-9	C8H14				0	0	0	0	0	0	0	0	0	0	0	0	0	126927	0	0	0	0
5-Decene	Hydrocarbons	19689-19-1	C10H20				0	0	0	0	0	0	0	0	0	0	0	155807	0	0	0	0	0	0
4-Dodecene, (E)-	Hydrocarbons	7206-15-7	C12H24				0	0	0	566647	0	0	0	0	0	0	0	0	0	0	0	0	0	0
4-Nonene	Hydrocarbons	2198-23-4	C9H18				930493	1204305	0	0	759668	0	0	1934431	0	0	3383308	1070347	0	0	2717770	484055	740689	0
1,5-Heptadiene, 3-methyl-, (E)-	Hydrocarbons	50592-72-8	C8H14				0	0	0	0	0	0	0	9198945	0	0	362617	0	0	570004671	0	0	0	0
1-Butene, 3,3-dimethyl-	Hydrocarbons	558-37-2	C6H12				0	0	0	0	0	0	1693603	0	0	0	0	0	0	0	3534399	0	0	0
2-Nonene	Hydrocarbons	2216-38-8	C9H18				0	0	423015	0	0	0	0	0	0	0	0	0	0	0	0	0	0	0
1,5-Heptadiene, 2-methyl-, (E)-	Hydrocarbons	41044-63-7	C8H14				0	0	0	0	0	0	0	0	0	309222	0	0	0	0	0	0	0	0
2-Methyl-1,5-heptadiene (c,t)	Hydrocarbons	6766-54-7	C8H14				0	0	0	0	0	0	0	0	1590061	0	0	1028706	0	0	0	0	0	0
2,6-Octadiene	Hydrocarbons	4974-27-0	C8H14				12502792	1031334	19098977	12835865	0	0	780200	0	0	0	0	0	0	0	0	0	0	6660469
2,6-Octadiene, (E,E)-	Hydrocarbons	18152-31-3	C8H14				1047739	0	0	0	0	0	0	0	0	0	0	0	0	0	0	0	0	0
1-Pentadecene	Hydrocarbons	13360-61-7	C15H30				887358	848149	2054595	0	0	4027210	0	0	0	0	0	0	0	0	728960	860693	317499	0
1-Heptadecene	Hydrocarbons	6765-39-5	C17H34				0	0	434933	0	0	892655	730320	0	0	0	0	0	0	0	0	0	0	497253
1,6-Octadiene	Hydrocarbons	3710-41-6	C8H14				0	741037	0	493550	487419	0	0	0	0	0	222747	516836	379922	0	0	0	0	0
1,6-Octadiene, (E)-	Hydrocarbons	19036-81-8	C8H14				0	0	0	0	0	0	0	0	166671	0	0	0	0	0	0	0	0	0
1,6-Heptadiene	Hydrocarbons	3070-53-9	C7H12				1488842	0	0	0	0	7885197	0	0	0	0	0	0	0	0	0	0	0	0
1,5-Heptadiene	Hydrocarbons	1541-23-7	C7H12				0	0	0	0	0	0	0	0	0	1781605	1207467	0	0	0	0	0	0	0
1,5-Heptadiene, (E)-	Hydrocarbons	7736-22-3	C7H12				0	0	0	0	0	0	0	0	1893350	0	0	0	0	0	0	0	0	0
1,3-trans,5-cis-Octatriene	Hydrocarbons	40087-61-4	C8H12				993140	1174499	1581081	1076087	7453562	1126794	936702	427736	578523	691049	660575	0	836670	940023	362356	1140609	566867	403178
Octatriene, 1,3-trans-5-trans-	Hydrocarbons	33580-04-0	C8H12				0	0	0	0	0	0	0	0	0	0	0	661592	0	0	0	0	0	0
1,3,5-Hexatriene, 3-methyl-, (Z)-	Hydrocarbons	24587-27-7	C7H10				0	0	0	0	0	157871	0	317994	386883	0	0	0	184446	0	0	0	436350	0
1,3,5-Hexatriene, 3-methyl-, (E)-	Hydrocarbons	24587-26-6	C7H10				0	0	0	0	0	0	0	0	0	0	358464	0	0	0	0	0	0	0
Cyclobutane, 1,2-diethenyl-	Hydrocarbons	2422-85-7	C8H12				0	0	0	0	0	0	1442591687	0	0	0	0	0	0	0	148507312	0	0	0
2-Pentene, 4,4-dimethyl-	Hydrocarbons	26232-98-4	C7H14				0	217148	0	0	0	0	0	0	0	0	0	0	0	0	0	0	0	0
2-Pentene, 4,4-dimethyl-, (E)-	Hydrocarbons	690-08-4	C7H14				0	0	0	0	0	0	0	0	0	377895	0	0	0	0	0	0	0	0
3-Hexene, 2,5-dimethyl-	Hydrocarbons	15910-22-2	C8H16				0	0	0	0	0	0	0	0	841165	0	0	0	0	0	0	0	0	0
2-Pentene, 4-methyl-	Hydrocarbons	4461-48-7	C6H12				0	0	0	0	0	0	0	0	0	0	0	0	2568441	0	0	2106146	0	0
2-Pentene, 4-methyl-, (Z)-	Hydrocarbons	691-38-3	C6H12				0	0	0	0	0	0	0	0	0	185969	0	0	0	0	0	0	0	0
(Z)-4-Methyl-2-hexene	Hydrocarbons	3683-19-0	C7H14				0	0	0	279363	294014	0	0	747836	494295	350335	0	639843	894650	578482	0	0	0	0
2-Pentene, (Z)-	Hydrocarbons	627-20-3	C5H10				0	832528	0	0	0	0	162282	0	0	794709	0	0	0	0	0	0	0	0
Cyclohexane, 2-propenyl-	Hydrocarbons	2114-42-3	C9H16				0	0	0	5236178	0	0	0	0	0	0	0	0	0	0	0	0	0	0
1-Buten-3-yne, 2-methyl-	Hydrocarbons	78-80-8	C5H6				0	0	0	0	0	0	0	0	0	503963	0	0	0	0	0	0	0	0
Cyclooctane, ethenyl-	Hydrocarbons	61142-41-4	C10H18				0	0	0	0	0	0	0	0	0	0	0	0	0	0	0	0	0	163433
Vinylcyclopentane	Hydrocarbons	3742-34-5	C7H12				0	0	0	0	0	0	0	0	483002	0	0	0	0	0	0	0	0	0
Cyclohexane, ethenyl-	Hydrocarbons	695-12-5	C8H14				5655491	0	0	0	0	0	0	0	0	0	0	0	0	0	0	0	0	264284777
Cyclohexane,ethenylidene-	Hydrocarbons	5664-20-0	C8H12				0	0	0	0	0	34353154	4663140	12649069	0	0	0	0	0	0	0	0	0	0
1,4-Octadiene	Hydrocarbons	5675-25-2	C8H14				17341869	17298805	13299260	12230505	13215868	8283942	6869223	6430903	5769753	9322752	11077724	13329470	10853379	7544195	6135416	7388442	9527927	5865113
Tetracyclo[5.3.0.0<2,6>.0<3,10>]deca-4,8-diene	Hydrocarbons	34324-40-8	C10H10				0	0	0	0	228511	0	0	563059	0	0	0	0	0	0	0	0	0	0
4-Tridecene, (Z)-	Hydrocarbons	41446-54-2	C13H26				0	0	0	0	0	0	0	0	0	0	0	0	0	0	0	0	311742	0
3-Octene, (Z)-	Hydrocarbons	14850-22-7	C8H16				0	0	0	1338131	806339	0	0	0	0	0	0	0	4018049	0	0	0	0	0
3-Hexene, 3-methyl-, (Z)-	Hydrocarbons	4914-89-0	C7H14				0	0	0	0	0	0	0	0	0	0	0	63966255	0	0	0	0	0	0
cis-2-Methyl-7-octadecene	Hydrocarbons	35354-39-3	C19H38				0	0	0	0	0	0	0	0	0	0	514513	0	0	0	0	0	0	0
2-Hexene, (Z)-	Hydrocarbons	7688-21-3	C6H12				0	0	0	0	0	0	0	0	0	0	0	0	1418195	0	0	0	0	0
(Z)-2-Heptene	Hydrocarbons	6443-92-1	C7H14				527745	0	1537411	0	785981	617073	789909	0	0	652602	0	318203	545791	0	0	1090638	1814050	0
cis,cis-2,7-Nonadiene	Hydrocarbons	36901-84-5	C9H16				0	0	620168	0	0	0	0	0	0	550009	0	0	0	283648	411147	0	0	0
Bicyclo[4.1.0]hept-2-ene	Hydrocarbons	2566-57-6	C7H10				97134	0	0	0	0	0	0	0	0	0	0	0	90495	94808	104189	458373	83057	88107
Bicyclo[3.2.0]hepta-2,6-diene	Hydrocarbons	2422-86-8	C7H8				0	0	0	0	0	67743	0	0	0	0	0	0	0	0	0	0	0	0
Bicyclo[3.1.0]hex-2-ene, 4,4,6,6-tetramethyl-	Hydrocarbons	19487-09-3	C10H16				0	0	0	0	0	0	0	0	0	0	0	0	97725	0	0	0	0	0
3-Octadecene, (E)-	Hydrocarbons	7206-19-1	C18H36				0	0	0	0	0	0	0	0	0	0	0	0	927170	0	0	0	0	0
Tricyclo[3.3.2.0(2,8)]deca-3,6-diene	Hydrocarbons	768-46-7	C10H12				0	0	0	675902	0	295501	0	0	16381630	0	1759163	18830814	0	0	0	0	0	0
Tricyclo[4.1.1.0(7,8)]oct-3-ene	Hydrocarbons	102575-25-7	C8H10				0	0	0	0	0	0	0	0	0	0	357261	0	356517	0	0	0	0	0
Spiro[5.5]undeca-1,7-diene	Hydrocarbons	39170-86-0	C11H16				2314619	0	0	0	0	0	0	0	0	0	3299979	0	0	0	4737040	0	0	0
(1R,5R)-1-Isopropyl-8-methyl-4-methylenespiro[4.5]dec-7-ene	Hydrocarbons	55732-78-0	C15H24				161442	0	0	0	0	0	0	0	0	0	0	0	0	0	125956	0	0	84958
Spiro[3.3]hepta-1,5-diene	Hydrocarbons	22635-78-5	C7H8				0	0	0	0	0	497354	0	0	0	0	0	0	0	0	0	0	0	0
Spiro[2,4]hepta-4,6-diene	Hydrocarbons	765-46-8	C7H8				583012	0	0	0	0	0	0	0	0	0	0	0	0	0	0	0	0	0
1,3-Cyclopentadiene, 1-methyl-	Hydrocarbons	96-39-9	C6H8				0	0	0	2565074	0	9867607	5411993	4210206	7112194	9755171	0	10266765	0	11132728	0	5126885	4594018	3455436
Cyclooctene, (Z)-	Hydrocarbons	931-87-3	C8H14				0	0	0	0	0	0	0	0	0	0	0	0	0	0	0	3006934	0	0
Cyclopentene, 5-hexyl-3,3-dimethyl-	Hydrocarbons	61142-66-3	C13H24				0	0	0	0	0	0	0	0	0	0	597438	329511	0	0	0	0	0	0
Cyclopentene, 1,4-dimethyl-5-(1-methylethyl)-	Hydrocarbons	61142-33-4	C10H18				0	0	0	0	0	0	0	125618	0	0	0	0	0	0	0	0	0	120423
Cyclopentene	Hydrocarbons	142-29-0	C5H8				81988	0	0	0	0	0	0	0	0	0	0	0	0	0	0	0	0	0
Cyclopentane, 2-methyl-1-methylene-3-(1-methylethenyl)-	Hydrocarbons	56710-83-9	C10H16				0	0	1472856	0	0	0	0	0	0	0	0	0	0	0	0	0	0	0
Cyclopentane, 1-methyl-2-(2-propenyl)-, trans-	Hydrocarbons	50746-53-7	C9H16				0	0	386914	0	0	996303	0	140785	0	0	251370	0	0	0	384857	0	0	0
Cyclopentadiene, 2,5,5-trimethyl-	Hydrocarbons	7086-15-9	C8H12				0	0	0	0	93475	0	65865	0	0	0	335726	0	97378	0	0	0	0	0
Cyclododecene	Hydrocarbons	1501-82-2	C12H22				0	0	0	0	0	499695	0	0	0	0	0	0	0	0	0	0	0	0
Cyclohexene, 4-(4-ethylcyclohexyl)-1-pentyl-	Hydrocarbons	301643-32-3	C19H34				0	0	0	327737	0	0	0	0	0	582688	0	0	0	0	0	566950	0	0
Cyclohexene, 3-ethenyl-	Hydrocarbons	766-03-0	C8H12				0	0	0	0	0	0	0	5707485	0	0	0	0	0	0	0	0	0	0
Cyclohexene, 3-ethyl-	Hydrocarbons	2808-71-1	C8H14				0	0	0	0	0	0	0	0	0	0	0	0	410021	0	0	227485	0	0
Cyclohexene, 3-(3-methyl-1-butenyl)-, (E)-	Hydrocarbons	56030-49-0	C11H18				6409210	18232128	6510355	2327294	0	7227142	0	5937444	3466167	10210127	0	602770	958461	7063327	5963497	0	3960633	5153077
Cyclohexene, 3-(1-hexenyl)-, (E)-	Hydrocarbons	55976-11-9	C12H20				0	0	0	0	0	143708	0	748508	0	0	0	0	0	627149	0	0	0	0
Cyclohexene, 1-butyl-	Hydrocarbons	3282-53-9	C10H18				0	0	0	311954	0	0	0	0	0	0	0	0	0	0	0	0	0	0
Cycloheptene, 1,2-dimethyl-	Hydrocarbons	20053-89-8	C9H16				2765073	4197415	4947882	2704522	2242418	2121912	4057918	3002100	2402050	4585302	5511990	3622382	3073398	4113588	4437286	4079401	5175493	3842236
1,3,5-Cycloheptatriene	Hydrocarbons	544-25-2	C7H8				0	0	0	0	0	0	0	0	0	0	0	0	0	0	0	0	371169	0
Cyclobutene, 2-propenylidene-	Hydrocarbons	52097-85-5	C7H8				0	0	0	0	0	0	0	1063304062	0	0	0	0	0	0	606224836	0	0	0
Cyclobutene	Hydrocarbons	822-35-5	C4H6				0	0	0	0	0	0	171941	0	0	0	0	0	0	0	0	0	0	0
Cyclobutane, ethenyl-	Hydrocarbons	2597-49-1	C6H10				0	0	0	0	251518	0	0	0	0	0	0	0	0	0	0	0	0	0
Cyclopropene, 3-methyl-3-vinyl-	Hydrocarbons	71153-30-5	C6H8				0	0	0	0	1185203	0	0	0	0	0	2599686	0	718311	0	0	0	0	0
Cyclopropene, 3,3-diethyl-	Hydrocarbons	78578-86-6	C7H12				2012965	0	0	0	0	0	0	0	0	0	0	7730742	0	0	0	0	0	0
Cyclopropene, 1-butyl-2-ethyl-	Hydrocarbons	50915-91-8	C9H16				0	0	0	0	0	0	0	0	0	0	0	0	0	0	4023670	0	4841008	0
Cyclopropene	Hydrocarbons	2781-85-3	C3H4				0	319297	366775	173850	0	5865140	0	0	93283	1978076	0	0	0	0	0	0	0	180379
Cyclopropane, ethenylmethylene-	Hydrocarbons	19995-92-7	C6H8				0	0	0	25320469	0	0	0	0	0	0	0	0	186983613	0	0	0	0	0
Cyclopropane, 2-(1,1-dimethyl-2-pentenyl)-1,1-dimethyl-	Hydrocarbons	74663-76-6	C12H22				0	0	0	0	0	0	0	11256857	0	0	0	0	0	0	0	0	0	0
Cyclopropane, 1,1-dimethyl-2-(2,4-pentadienyl)-	Hydrocarbons	61141-99-9	C10H16				0	0	0	4854656	0	0	0	0	0	0	0	0	0	0	0	0	0	0
Cyclopropane, 1,1-dimethyl-2-(1-methyl-2-propenyl)-	Hydrocarbons	74779-84-3	C9H16				0	0	0	0	0	0	0	0	0	0	189211099	0	0	0	0	0	0	0
6-Tetradecene, (E)-	Hydrocarbons	41446-64-4	C14H28				0	0	0	0	0	0	0	0	0	0	0	0	0	0	0	0	0	271368
4-Octene, (E)-	Hydrocarbons	14850-23-8	C8H16				0	0	0	0	0	0	0	0	0	0	0	0	0	0	0	427795	0	490660
3-Nonene, (E)-	Hydrocarbons	20063-92-7	C9H18				0	0	0	0	0	0	0	0	0	0	0	0	0	0	0	0	833706	0
3-Decene, 2,2-dimethyl-, (E)-	Hydrocarbons	55499-02-0	C12H24				0	0	0	0	0	0	0	0	0	0	0	0	599975	0	0	0	0	0
1,5-Hexadien-3-yne	Hydrocarbons	821-08-9	C6H6				0	0	0	322349	0	0	0	0	0	0	0	0	0	0	0	0	0	0
Benzocyclododecene, 2,3-diethyl-4a,5,6,7,8,9,10,11,12,13-decahydro-	Hydrocarbons	61141-65-9	C20H32				619370	731479	0	0	345931	0	0	0	0	0	0	0	248279	0	0	0	0	0
1,7-Octadiene, 2-methyl-6-methylene-	Hydrocarbons	1686-30-2	C10H16				0	0	0	0	0	0	0	0	0	128953	267462	0	0	0	0	0	0	121954
Spiro[4.5]dec-7-ene, 1,8-dimethyl-4-(1-methylethenyl)-, [1S-(1a,4beta?????beta?????,5a)]-	Hydrocarbons	24048-44-0	C15H24				0	0	0	0	0	0	0	0	0	0	0	332523	0	0	0	0	0	0
E,Z-3-Ethylidenecyclohexene	Hydrocarbons	16631-62-2	C8H12				0	0	32655065	4568087	7899002	0	0	0	0	0	0	0	15403699	21168640	0	0	0	0
E,Z-4-Ethylidenecyclohexene	Hydrocarbons	16631-66-6	C8H12				11973623	0	0	0	0	0	0	0	0	0	8568429	0	0	0	0	0	8882223	0
Bi-2-cyclohexen-1-yl	Hydrocarbons	1541-20-4	C12H18				0	0	0	0	0	0	0	0	0	0	0	0	0	0	0	17228929	0	0
1-Undecene, 9-methyl-	Hydrocarbons	74630-41-4	C12H24				0	0	0	0	0	185446	0	0	0	0	0	0	0	0	0	0	0	0
5-Undecene, 8-methyl-, (E)-	Hydrocarbons	39546-85-5	C12H24				0	583079	0	0	0	0	0	0	0	351774	959808	154860	0	0	0	0	0	0
1-Decene, 8-methyl-	Hydrocarbons	61142-79-8	C11H22				0	0	0	0	0	0	0	0	0	0	0	0	0	0	0	433579	0	0
1,3,5-Cycloheptatriene, 7-ethyl-	Hydrocarbons	17634-51-4	C9H12				766704	754613	0	363060	0	488982	0	711829	0	0	0	0	0	0	964726	0	0	0
1-Undecene, 7-methyl-	Hydrocarbons	74630-42-5	C12H24				0	0	0	0	0	0	0	0	0	254630	0	0	0	0	0	0	0	0
1,6-Heptadiene, 2-methyl-	Hydrocarbons	13643-06-6	C8H14				0	0	144486	0	0	0	0	0	0	0	0	0	0	0	0	0	0	0
6-Butyl-1,4-cycloheptadiene	Hydrocarbons	22735-58-6	C11H18				0	816162	0	0	0	0	0	0	0	0	0	0	0	0	0	0	0	0
2-Heptene, 5-ethyl-2,4-dimethyl-	Hydrocarbons	74421-06-0	C11H22				0	3256055	38944305	0	557364	4888213	0	0	0	11769277	4165458	0	16195045	0	16815410	0	1639014	0
5-Ethyl-1-nonene	Hydrocarbons	19780-74-6	C11H22				0	0	0	0	0	0	0	0	0	0	0	0	0	0	127102	0	0	0
1,3-Cyclohexadiene, 5-ethyl-	Hydrocarbons	40085-08-3	C8H12				815576	822742	665387	935598	743665	444929	843879	370645	299234	506914	578164	813385	488713	450787	719183	170398	610134	385036
5-Pentylcyclohexa-1,3-diene	Hydrocarbons	56318-84-4	C11H18				0	0	328047	0	0	0	0	0	0	1392549	0	3624621	0	0	0	489346	0	828273
5-Undecen-3-yne, (Z)-	Hydrocarbons	74744-30-2	C11H18				0	0	0	0	194388	772567	0	4320120	0	965827	0	0	0	1111347	0	0	295660	0
5-Undecene, 7-ethenyl-	Hydrocarbons	55976-07-3	C13H24				0	0	0	0	0	0	0	0	0	560103	0	316111	0	0	0	0	0	0
5-Undecene, 7-methyl-, (E)-	Hydrocarbons	74630-66-3	C12H24				0	0	0	0	201975	0	0	0	0	0	0	0	0	0	0	0	0	0
5-Undecene, 3-methyl-, (E)-	Hydrocarbons	74630-67-4	C12H24				0	0	0	0	0	0	0	0	0	923664	0	0	0	0	0	0	0	0
5-Tetradecen-3-yne, (Z)-	Hydrocarbons	74744-47-1	C14H24				0	0	0	0	0	0	0	0	0	0	0	0	3979274	732325	0	0	0	0
5-Tetradecene, (E)-	Hydrocarbons	41446-66-6	C14H28				0	0	0	0	0	0	0	0	0	250578	0	0	0	0	0	0	0	0
5-Octadecyne	Hydrocarbons	71899-42-8	C18H34				0	0	0	0	260120	0	0	0	0	0	0	0	0	0	0	0	0	0
2-Heptene, 5-methyl-	Hydrocarbons	22487-87-2	C8H16				0	0	0	0	324092	0	0	0	0	0	452055	0	0	0	0	0	0	0
1-Undecene, 5-methyl-	Hydrocarbons	74630-38-9	C12H24				0	0	0	0	0	0	0	0	446875	0	0	0	0	0	0	0	0	0
1-Heptene, 5-methyl-	Hydrocarbons	13151-04-7	C8H16				0	0	0	0	0	438288	0	0	0	0	0	0	0	0	1425934	0	0	0
5,6-Decadien-3-yne, 5,7-diethyl-	Hydrocarbons	61227-89-2	C14H22				0	0	0	0	0	0	263525	0	0	0	0	0	0	0	0	0	0	0
5,5-Dimethyl-1,3-hexadiene	Hydrocarbons	1515-79-3	C8H14				0	0	1577494	0	0	0	0	0	266782	214640	0	297103	4059330	1658318	0	0	0	1089218
1,3-Cyclohexadiene, 5-(1,1-dimethylethyl)-	Hydrocarbons	35776-65-9	C10H16				0	0	0	0	0	0	0	0	4284787	0	0	0	0	0	0	0	0	0
4-Ethyl-4-methyl-1-hexene	Hydrocarbons	90674-67-2	C9H18				0	0	0	0	0	87442	0	0	0	0	0	0	0	102786	0	0	0	0
4-Methylenecyclopentene	Hydrocarbons	14548-32-4	C6H8				0	0	12525839	0	476141	0	0	0	0	0	0	0	0	0	0	0	0	0
4-Octene, 2,3,6-trimethyl-	Hydrocarbons	63830-65-9	C11H22				0	0	0	0	0	0	0	0	0	0	0	0	0	531679	0	0	0	0
4-Octene, 2,3,6,7-tetramethyl-	Hydrocarbons	63830-66-0	C12H24				0	0	0	0	0	0	0	0	0	235097	0	0	0	0	0	0	177451	0
Cyclohexene, 4-pentyl-1-(4-propylcyclohexyl)-	Hydrocarbons	108067-17-0	C20H36				0	441716	0	0	0	0	0	0	0	0	410381	0	0	0	413416	0	0	0
Cyclohexene, 4-(1,1-dimethylethyl)-	Hydrocarbons	2228-98-0	C10H18				0	6493168	0	0	0	516918	0	0	0	0	0	0	0	0	0	0	0	0
4-Undecene, 3-methyl-, (E)-	Hydrocarbons	74630-59-4	C12H24				0	0	0	0	0	0	0	0	0	0	0	0	0	249656	0	0	0	0
4-Undecene, 10-methyl-, (E)-	Hydrocarbons	74630-60-7	C12H24				0	0	0	0	0	0	0	734909	0	0	0	0	0	0	0	0	0	0
4-Hexadecen-6-yne, (Z)-	Hydrocarbons	74744-54-0	C16H28				0	443805	0	0	0	0	0	0	0	0	0	0	0	0	0	0	0	0
4-Nonene, 2,3,3-trimethyl-, (Z)-	Hydrocarbons	63830-68-2	C12H24				0	0	0	0	0	0	0	0	0	0	0	221204	0	0	0	0	0	0
Cyclopentene, 4-methyl-	Hydrocarbons	1759-81-5	C6H10				0	0	0	0	0	0	0	0	0	0	126036	0	0	0	0	0	0	0
1-Undecene, 4-methyl-	Hydrocarbons	74630-39-0	C12H24				0	0	0	0	0	0	0	346482	0	0	0	0	0	0	0	0	0	0
1-Hexene, 4-methyl-	Hydrocarbons	3769-23-1	C7H14				0	0	325569	0	0	0	0	0	0	0	0	0	0	0	0	340371	0	0
4-Methyl-1,5-Heptadiene	Hydrocarbons	998-94-7	C8H14				0	0	0	0	0	0	0	0	0	0	0	0	0	0	0	0	735631	0
4-Decen-6-yne, (E)-	Hydrocarbons	13343-77-6	C10H16				0	0	0	1034834	0	0	0	0	0	0	0	0	0	0	0	0	0	0
4-Decene, 2,2-dimethyl-, (E)-	Hydrocarbons	55534-69-5	C12H24				0	0	0	0	0	0	0	0	0	0	0	0	0	0	879587	0	911658	1004841
3-Heptene, 4-propyl-	Hydrocarbons	4485-13-6	C10H20				0	0	0	330723	0	0	0	0	0	0	0	0	0	0	0	0	0	0
4,6,8-Trimethylazulene	Hydrocarbons	941-81-1	C13H14				0	0	0	0	0	0	0	0	0	0	0	1346674	0	0	0	0	0	0
1-Nonene, 4,6,8-trimethyl-	Hydrocarbons	54410-98-9	C12H24				0	527280	0	0	0	0	0	0	0	0	425312	229735	0	0	0	0	0	0
2,6-Octadiene, 4,5-dimethyl-	Hydrocarbons	18476-57-8	C10H18				0	2909749	128588	0	0	348535	167810	315188	319491	0	268852	1081715	2581531	575830	590450	317793	515338	523413
1-Hexene, 4,5-dimethyl-	Hydrocarbons	16106-59-5	C8H16				0	0	0	0	0	0	0	0	0	8212771	0	0	0	0	0	0	0	0
Cyclopentene, 4,4-dimethyl-	Hydrocarbons	19037-72-0	C7H12				0	0	0	0	0	0	0	153976	0	0	0	0	0	0	0	0	0	0
Cyclohexene, 4,4-dimethyl-	Hydrocarbons	14072-86-7	C8H14				0	0	0	0	0	519875	0	0	0	1307954	1340511	1684422	0	0	0	0	0	0
1-Pentene, 4,4-dimethyl-	Hydrocarbons	762-62-9	C7H14				0	0	0	0	0	0	192564	0	0	0	0	0	0	0	0	0	0	0
4,4-Dimethyl-1-hexene	Hydrocarbons	1647-08-1	C8H16				0	0	0	0	0	0	1711515	0	0	0	0	600551	981845	0	2080218	0	1543689	0
1-Pentene, 3-ethyl-3-methyl-	Hydrocarbons	6196-60-7	C8H16				0	0	0	0	0	0	0	0	459707	0	0	0	0	0	0	0	0	0
3-Heptene, 3-ethyl-	Hydrocarbons	74764-46-8	C9H18				0	0	0	0	0	269712	0	0	0	0	0	0	0	0	0	0	0	0
2-Pentene, 3-ethyl-2-methyl-	Hydrocarbons	19780-67-7	C8H16				0	0	0	0	0	0	0	0	808155	520460	0	444108	1241872	0	0	0	0	0
3-Ethyl-2-methyl-1-heptene	Hydrocarbons	19780-60-0	C10H20				0	0	0	0	572889	0	0	0	0	0	0	0	0	0	0	0	0	0
1,4-Hexadiene, 3-ethyl-	Hydrocarbons	2080-89-9	C8H14				241819	866048	0	0	0	0	746152	0	0	0	0	227721	0	0	89516	0	115819	728558
3-Methylenecyclopentene	Hydrocarbons	930-26-7	C6H8				0	0	0	0	0	0	0	0	0	0	9314679	0	0	10407578	0	0	0	7463466
3-Methylenecycloheptene	Hydrocarbons	34564-56-2	C8H12				227925	101296	250959	0	53581	66077	179522	0	90355	140535	178655	0	0	0	0	0	0	0
3-Penten-1-yne, (Z)-	Hydrocarbons	1574-40-9	C5H6				0	0	0	0	0	0	0	0	0	0	0	0	0	508463	0	0	0	0
3-Undecen-5-yne, (E)-	Hydrocarbons	74744-29-9	C11H18				0	0	0	0	0	0	0	0	0	0	0	0	0	0	0	0	1931169	0
3-Dodecen-1-yne, (Z)-	Hydrocarbons	25091-24-1	C12H20				607122	0	0	0	0	0	0	0	0	0	0	0	0	0	0	0	0	0
3-Octadecyne	Hydrocarbons	61886-64-4	C18H34				0	0	327907	0	0	0	0	0	0	0	0	0	0	0	0	0	0	0
Cyclopentene, 3-methyl-	Hydrocarbons	1120-62-3	C6H10				141081	0	268422	0	235621	0	0	302053	207888	242087	338997	131388	187631	323530	484002	0	0	402836
4-Decene, 3-methyl-, (E)-	Hydrocarbons	62338-47-0	C11H22				0	0	0	0	0	0	0	0	0	0	0	0	4078141	0	0	0	0	0
2,4-Hexadiene, 3-methyl-	Hydrocarbons	28823-42-9	C7H12				0	0	0	250996	0	0	0	0	0	0	0	0	0	0	0	0	0	0
1-Pentene, 3-methyl-	Hydrocarbons	760-20-3	C6H12				0	0	0	0	0	0	0	0	0	0	0	0	0	0	0	0	600910	0
1-Hexene, 3-methyl-	Hydrocarbons	3404-61-3	C7H14				0	0	304350	0	0	0	0	0	0	0	391973	0	0	0	0	0	537537	0
1,5-Cyclooctadiene, 3-methyl-	Hydrocarbons	56564-88-6	C9H14				0	0	320394	0	0	0	0	0	0	0	0	0	0	0	0	0	0	0
1,4-Pentadiene, 3-methyl-	Hydrocarbons	1115-08-8	C6H10				0	0	0	0	0	0	0	0	0	0	0	0	0	0	149339	0	0	0
1,4-Heptadiene, 3-methyl-	Hydrocarbons	1603-01-6	C8H14				0	0	1745858	0	0	0	0	295848	0	0	0	0	145281	0	0	0	0	0
3-Hexene, 3-ethyl-2,5-dimethyl-	Hydrocarbons	62338-08-3	C10H20				0	0	0	0	0	0	0	0	0	559319	0	0	0	0	0	0	0	0
3-Heptene, 4-ethyl-	Hydrocarbons	33933-74-3	C9H18				0	0	0	0	0	0	0	1334725	0	0	0	0	0	0	0	0	0	0
3-Heptadecen-5-yne, (Z)-	Hydrocarbons	74744-55-1	C17H30				0	0	0	0	0	0	0	0	0	0	797173	0	630146	0	0	0	0	0
Cyclopentene, 3-propyl-	Hydrocarbons	34067-75-9	C8H14				356522	267547	0	111647	0	0	0	0	163543	0	108317	105393	0	0	0	0	701891	0
1,5-Heptadiene, 3,6-dimethyl-	Hydrocarbons	34891-10-6	C9H16				0	0	0	0	0	84345	0	0	0	0	0	0	0	0	0	646563	0	0
Bicyclo[3.1.1]hept-2-ene, 3,6,6-trimethyl-	Hydrocarbons	4889-83-2	C10H16				0	89672	0	0	0	0	0	65014	0	0	0	0	0	0	0	0	0	0
3,5-Octadiene, 2,2,4,5,7,7-hexamethyl-, (E,Z)-	Hydrocarbons	55712-52-2	C14H26				0	0	0	284608	348003	0	0	0	0	0	0	0	0	188065	0	144292	329660	278632
3,5-Dimethylcyclopentene	Hydrocarbons	7459-71-4	C7H12				0	230765	434415	95322	0	0	0	0	0	192688	0	0	342096	389129	108998	278810	242563	417526
3,5-Dimethyl-3-heptene	Hydrocarbons	59643-68-4	C9H18				0	0	0	0	0	0	0	0	0	117520	0	0	0	0	0	0	0	0
1-Hexene, 3,5-dimethyl-	Hydrocarbons	7423-69-0	C8H16				0	0	0	0	0	0	1869926	0	0	0	0	0	1112292	2633228	0	2020533	0	2281014
2-Hexene, 3,5,5-trimethyl-	Hydrocarbons	26456-76-8	C9H18				193695607	213554557	204602146	0	0	0	81048718	0	0	0	179342811	0	0	0	0	0	0	0
1-Hexene, 3,5,5-trimethyl-	Hydrocarbons	4316-65-8	C9H18				0	0	0	0	0	0	119233	0	195902	0	0	0	0	0	0	0	0	54296
1-Hexene, 3,4-dimethyl-	Hydrocarbons	16745-94-1	C8H16				545988	0	0	0	0	0	0	0	0	0	0	0	0	0	0	1472855	0	0
1-Hexene, 3,4,5-trimethyl-	Hydrocarbons	56728-10-0	C9H18				0	0	0	0	0	0	0	0	651790	0	1023974	0	0	0	0	0	0	0
2-Hexene, 3,4,4-trimethyl-	Hydrocarbons	53941-19-8	C9H18				0	2911924	0	0	0	0	0	0	0	0	0	0	0	0	0	0	0	0
1-Octene, 3,3-dimethyl-	Hydrocarbons	74511-51-6	C10H20				0	0	0	0	0	0	0	0	0	995822	0	0	0	0	0	0	0	0
1-Pentene, 3,3-dimethyl-	Hydrocarbons	3404-73-7	C7H14				489870	924865	0	0	0	310097	0	0	0	820452	0	0	0	0	372581	0	0	0
1-Hexene, 3,3-dimethyl-	Hydrocarbons	3404-77-1	C8H16				0	0	0	0	0	0	0	0	0	0	0	0	0	175602	0	0	0	0
1,6-Heptadiene, 3,3-dimethyl-	Hydrocarbons	68701-61-1	C9H16				5476219	2896187	6219077	0	0	76184	0	0	0	0	679288	0	0	0	0	0	0	89432905
1,4-Pentadiene, 3,3-dimethyl-	Hydrocarbons	1112-35-2	C7H12				0	0	0	0	0	139724	0	0	0	0	0	0	0	0	78792	0	0	0
1,4-Heptadiene, 3,3,6-trimethyl-	Hydrocarbons	74498-89-8	C10H18				275191	0	0	0	0	0	0	0	0	0	0	0	0	0	0	0	0	0
1,5-Heptadiene, 3,3,6-trimethyl-	Hydrocarbons	35387-63-4	C10H18				0	0	0	0	0	0	0	0	0	0	0	0	0	0	1362262	0	134634	0
1,4-Cyclohexadiene, 3,3,6,6-tetramethyl-	Hydrocarbons	2223-54-3	C10H16				0	115339	0	0	0	0	0	0	0	716583	0	0	0	0	0	0	0	0
1-Hexene, 3,3,5-trimethyl-	Hydrocarbons	13427-43-5	C9H18				0	0	0	0	0	5440839	0	0	330546	0	0	0	0	1224709	0	0	0	0
3,3,5,5-Tetramethylcyclopentene	Hydrocarbons	38667-10-6	C9H16				0	0	0	0	0	0	0	0	0	0	0	0	0	0	0	55751	0	0
3-(2-Propenyl)cyclopentene	Hydrocarbons	14564-97-7	C8H12				0	0	0	0	0	0	0	0	0	0	0	154367314	0	0	0	0	0	0
Heptane, 2-methyl-3-methylene-	Hydrocarbons	62187-11-5	C9H18				0	0	0	0	0	0	0	0	0	0	0	0	0	0	0	360646	0	0
Hexane, 2-methyl-4-methylene-	Hydrocarbons	3404-80-6	C8H16				0	5342332	4341906	618618	0	0	0	0	0	0	10813426	8493989	0	0	0	712299	0	0
Hexane, 3-methyl-4-methylene-	Hydrocarbons	3404-67-9	C8H16				0	0	0	0	0	0	0	19292760	0	0	0	0	0	5398477	0	0	0	0
Undecane, 3-methylene-	Hydrocarbons	71138-64-2	C12H24				237032	191471	284290	488140	447178	148611	411976	400085	405182	283435	400345	161712	346766	283692	474410	566286	523608	558835
2-Octen-4-yne, (Z)-	Hydrocarbons	106445-95-8	C8H12				157485	0	0	0	0	0	0	0	0	0	0	0	0	0	0	0	0	0
2-Octene, 4-ethyl-, (E)-	Hydrocarbons	74630-09-4	C10H20				9654830	0	0	0	0	0	0	0	0	0	0	0	0	0	0	0	0	0
2-Octene	Hydrocarbons	111-67-1	C8H16				12190240	0	10575273	9040320	8436151	6900469	2173211	0	5171912	0	0	9227732	0	0	8683039	5517495	7144199	0
2-Octene, (E)-	Hydrocarbons	13389-42-9	C8H16				4266280	0	0	0	0	0	6157716	0	1871075	2615358	0	3278276	0	0	0	0	0	4675872
2-Pentene, 3-ethyl-4,4-dimethyl-	Hydrocarbons	53907-59-8	C9H18				0	0	0	0	0	0	0	0	0	0	0	0	0	0	0	0	0	64791
2-Undecene, 9-methyl-, (Z)-	Hydrocarbons	74630-45-8	C12H24				0	0	1639839	0	0	0	0	0	0	0	0	0	0	0	0	0	0	0
2-Undecene, 8-methyl-, (Z)-	Hydrocarbons	74630-44-7	C12H24				0	0	0	0	0	0	0	0	0	773278	0	0	0	0	0	0	0	0
2-Undecene, 3-methyl-, (Z)-	Hydrocarbons	57024-90-5	C12H24				0	0	0	0	576924	0	0	0	0	1342881	0	0	710028	0	0	817710	0	0
2-Undecyne	Hydrocarbons	60212-29-5	C11H20				0	821185	0	0	0	0	0	0	0	0	348299	0	0	0	0	0	0	0
2-Nonen-4-yne, (Z)-	Hydrocarbons	56392-46-2	C9H14				0	0	0	1565577	0	0	0	0	0	0	0	0	0	0	0	0	0	0
2-Decene, 2-methyl-	Hydrocarbons	23381-92-2	C11H22				830111	0	0	0	234621	0	0	0	0	0	0	0	0	0	0	0	0	0
2-Methyl-1-octen-3-yne	Hydrocarbons	17603-76-8	C9H14				329274	0	0	0	0	149716	170111	126486	0	0	0	0	0	538564	161899	330662	0	139578
2-Methyl-n-1-tridecene	Hydrocarbons	18094-01-4	C14H28				0	0	0	0	0	1123504	0	0	0	0	0	0	0	0	0	0	0	0
2-Methyl-1-nonene-3-yne	Hydrocarbons	70058-00-3	C10H16				0	0	816534	0	0	889175	0	0	0	261956	0	0	0	940845	0	0	0	0
2-Methyl-1-nonene	Hydrocarbons	2980-71-4	C10H20				3277704	2288256	4461815	0	0	0	0	1763459	1570396	5027783	8258489	5714611	3308843	4151579	5121318	2357725	0	2621999
1,4-Pentadiene, 2-methyl-	Hydrocarbons	763-30-4	C6H10				0	0	0	0	0	949728	0	0	0	0	0	0	0	0	0	0	0	0
1,3-Pentadiene, 2-methyl-, (E)-	Hydrocarbons	926-54-5	C6H10				0	0	0	0	0	913939	0	0	0	1282101	0	0	379514	0	0	0	0	0
2-METHYL-CYCLOHEXA-1,3-DIENE	Hydrocarbons	1489-57-2	C7H10				216736	0	0	0	0	0	0	0	0	0	0	667671	0	154960	0	0	0	0
2-Hexen-4-yne, 2-methyl-	Hydrocarbons	58275-93-7	C7H10				0	0	0	639652	0	0	0	0	0	0	0	0	0	0	0	0	0	0
2-Hexene, 3,5-dimethyl-	Hydrocarbons	3404-79-3	C8H16				5012531	0	0	973581	781197	0	4259836	6479763	6266806	7271550	0	0	8970337	9726325	8936154	5254348	4254902	6274011
Tridecane, 7-methylene-	Hydrocarbons	19780-80-4	C14H28				0	0	4394154	0	1355726	0	0	0	0	0	0	0	0	0	0	0	0	0
2-Hepten-4-yne, 2-methyl-	Hydrocarbons	58275-91-5	C8H12				0	0	0	0	261144	0	0	0	0	0	0	0	0	0	0	0	0	0
Nonane, 5-methylene-	Hydrocarbons	6795-79-5	C10H20				0	0	0	0	0	0	0	0	0	0	0	0	0	463686	0	0	0	0
2-Butyl-1-decene	Hydrocarbons	51655-65-3	C14H28				0	0	0	0	0	0	0	0	0	0	0	0	583380	0	800270	0	450067	455474
2,6-Octadiene, 4-methyl-	Hydrocarbons	74498-94-5	C9H16				5222531	0	0	0	0	0	0	0	0	0	0	0	0	0	0	0	0	0
2,6-Octadiene, 2,4-dimethyl-	Hydrocarbons	63843-03-8	C10H18				0	638939	0	410150	0	0	0	0	0	0	0	115340	0	0	0	0	0	0
3-Octene, 2,6-dimethyl-	Hydrocarbons	6874-28-8	C10H20				0	0	0	0	0	0	0	0	0	0	0	2316164	0	0	0	0	0	0
2,5-Etheno[4.2.2]propella-3,7,9-triene	Hydrocarbons	88090-38-4	C12H10				301862	470990	369078	0	222837	0	0	0	0	0	0	0	471172	0	537331	195628	324804	367420
2-Hexene, 2,5-dimethyl-	Hydrocarbons	3404-78-2	C8H16				0	10351505	130852643	0	0	0	0	0	0	0	0	0	0	0	0	0	0	0
1,5-Hexadiene, 2,5-dimethyl-	Hydrocarbons	627-58-7	C8H14				254976	340570	0	0	565801	182150	556033	637819	468438	541451	796873	0	338966	553456	970999	0	932719	0
1,3,6-Heptatriene, 2,5,6-trimethyl-	Hydrocarbons	42123-66-0	C10H16				0	0	0	0	479924	0	0	0	0	0	0	0	0	0	0	0	775220	0
2-Hexene, 2,5,5-trimethyl-	Hydrocarbons	40467-04-7	C9H18				0	0	0	0	0	0	0	148973	0	0	0	0	0	0	0	0	0	0
2,4-Nonadiene, (E,E)-	Hydrocarbons	56700-78-8	C9H16				0	962567	1061084	0	0	767713	500701	0	0	0	549462	450963	574202	0	0	0	0	0
2-Decene, 2,4-dimethyl-	Hydrocarbons	74421-03-7	C12H24				0	0	322014	0	0	0	0	0	0	262909	0	0	0	0	0	230440	0	0
1-Decene, 2,4-dimethyl-	Hydrocarbons	55170-80-4	C12H24				0	0	397743	0	0	0	0	0	0	0	0	0	0	0	0	0	0	0
1,3-Pentadiene, 2,4-dimethyl-	Hydrocarbons	1000-86-8	C7H12				0	0	0	0	0	0	0	0	0	0	0	0	0	66931	0	0	0	0
2,4,6-Trimethyl-1-nonene	Hydrocarbons	55771-40-9	C12H24				0	0	0	0	0	0	0	0	0	0	0	0	0	1108118	1897841	0	0	0
2,4,6-Trimethyl-1,3,6-heptatriene	Hydrocarbons	24648-33-7	C10H16				0	0	0	0	0	0	0	0	0	0	0	0	1546140	0	0	0	0	0
2,3-Dimethyl-1-hexene	Hydrocarbons	16746-86-4	C8H16				0	0	696546	0	0	0	0	0	0	0	0	0	0	4954806	0	0	0	0
2-Pentene, 2,3-dimethyl-	Hydrocarbons	10574-37-5	C7H14				0	0	5950421	0	0	275319	0	0	3293858	0	2681252	11435608	240859	0	0	0	3067138	0
2,3-Dimethyl-2-heptene	Hydrocarbons	3074-64-4	C9H18				0	0	199279	0	0	0	0	0	0	0	0	0	0	0	0	0	0	0
2-Butene, 2,3-dimethyl-	Hydrocarbons	563-79-1	C6H12				0	0	5560036	0	0	0	0	0	2091395	0	0	0	0	1548500	0	0	2661970	0
1-Butene, 2,3-dimethyl-	Hydrocarbons	563-78-0	C6H12				0	0	0	0	0	0	0	0	1675662	0	0	0	0	0	0	0	0	0
1,3-Pentadiene, 2,3-dimethyl-	Hydrocarbons	1113-56-0	C7H12				0	0	0	0	0	0	0	0	0	0	0	0	0	0	100342	0	0	0
2,3-Dimethyl-cyclohexa-1,3-diene	Hydrocarbons	4430-91-5	C8H12				0	0	0	380207	0	0	0	0	1778835	0	0	0	0	0	0	0	0	0
1,3-Butadiene, 2,3-dimethyl-	Hydrocarbons	513-81-5	C6H10				0	0	0	0	0	0	0	90189	0	0	0	0	0	0	0	0	0	0
2-Pentene, 2,3,4-trimethyl-	Hydrocarbons	565-77-5	C8H16				0	0	0	0	0	0	0	77700	0	0	0	0	0	0	0	0	0	0
1,4-Pentadiene, 2,3,4-trimethyl-	Hydrocarbons	72014-90-5	C8H14				0	0	178404	0	0	0	0	0	0	0	0	0	0	0	0	0	0	0
3,5-Decadiene, 2,2-dimethyl-, (Z,Z)-	Hydrocarbons	55638-50-1	C12H22				0	1470355	0	0	0	0	0	0	775312	0	0	0	0	0	526984	0	0	0
2,2,4-Trimethyl-3-hexene	Hydrocarbons	59643-72-0	C9H18				0	0	0	0	0	0	0	0	0	0	753368	0	0	0	0	0	0	0
3-Heptene, 2,2,3,5,5,6,6-heptamethyl-	Hydrocarbons	54845-26-0	C14H28				0	0	0	0	0	0	0	0	0	0	907881	0	286728	550175	0	0	0	0
1-Acetyl-4,6,8-trimethylazulene	Hydrocarbons	834-97-9	C15H16O				0	0	0	0	0	0	0	43355	0	0	0	0	0	0	0	0	0	0
Cyclopentene, 1-ethenyl-3-methylene-	Hydrocarbons	61142-07-2	C8H10				0	0	394179	170309	0	180739	0	0	87219	270597	0	0	0	320962	368472	0	0	0
Cyclohexene, 1-ethyl-	Hydrocarbons	1453-24-3	C8H14				788420	0	444064	413223	0	332972	278054	244462	198988	339227	475271	480457	0	378138	263956	0	358340	199812
1-Ethyl-5-methylcyclopentene	Hydrocarbons	97797-57-4	C8H14				1872903	1935225	2654442	564132	523535	2169838	1099923	1025488	949717	1524205	2248955	1548614	2187937	1740594	1881121	753441	706678	768196
Methyl ethyl cyclopentene	Hydrocarbons	19780-56-4	C8H14				0	0	0	0	0	0	0	0	0	0	0	0	0	0	0	0	0	83648
1-Methylene-2-vinylcyclopentane	Hydrocarbons	6196-78-7	C8H12				0	0	0	0	161663	0	0	0	0	0	0	0	0	0	0	0	0	0
1-Octen-4-yne	Hydrocarbons	24612-83-7	C8H12				4096191	0	0	0	0	0	0	0	0	0	0	0	0	0	0	0	0	17310420
1-Octen-3-yne	Hydrocarbons	17679-92-4	C8H12				0	0	0	0	0	0	0	0	0	0	0	281114	0	0	0	0	0	0
1-Pentene, 3-ethyl-2-methyl-	Hydrocarbons	19780-66-6	C8H16				0	0	0	0	0	0	0	0	1046113	1121405	0	0	0	1662191	0	0	0	0
1-Undecene	Hydrocarbons	821-95-4	C11H22				723590	0	924575	0	0	0	424742	1043447	0	932359	2329946	561812	1133722	1495960	591024	325968	0	446855
1-Tetradecene	Hydrocarbons	1120-36-1	C14H28				2752057	1985891	1933724	1946105	1891302	2407955	3725779	2880618	2759229	2012904	2651362	1527693	4616326	2752449	3540343	1972585	2546531	3441138
1-Tetradecen-3-yne	Hydrocarbons	74752-91-3	C14H24				0	0	0	0	0	0	0	0	498474	0	0	0	0	0	0	0	0	0
1-Tridecene	Hydrocarbons	2437-56-1	C13H26				0	0	0	0	0	0	0	0	0	0	0	0	0	0	0	0	324862	0
Cetene	Hydrocarbons	629-73-2	C16H32				1798521	1311504	1208774	0	0	1776892	2422775	2085026	1150557	1597896	1683972	1176827	3178291	2454311	2483941	823961	1538066	1862313
1-Dodecen-3-yne	Hydrocarbons	74744-36-8	C12H20				0	0	0	0	0	0	0	0	0	0	0	0	0	0	776393	0	0	0
1-Dodecene	Hydrocarbons	112-41-4	C12H24				205660	0	286716	0	0	267051	0	248124	422658	305413	478456	0	457272	369112	404968	0	415376	0
1,4-Cyclohexadiene, 1-methyl-	Hydrocarbons	4313-57-9	C7H10				741105	0	0	0	0	0	0	0	0	0	124915	0	1788760	0	0	0	0	0
1-cyclobutylcyclobutene	Hydrocarbons	58372-37-5	C8H12				0	0	0	0	12194317	3689381	0	0	0	10241320	0	0	0	0	4845783	0	5251195	0
1-Decen-3-yne	Hydrocarbons	33622-26-3	C10H16				0	0	0	0	0	0	0	0	0	0	0	0	0	0	0	1555769	0	0
1-Hepten-6-yne	Hydrocarbons	65939-59-5	C7H10				0	0	0	0	0	0	0	0	0	0	0	0	0	0	0	0	234431	0
1-Heptene	Hydrocarbons	592-76-7	C7H14				1406844	1518041	2056381	819937	733385	715760	975825	1068232	572996	881213	1629108	1182028	1849463	1375266	2013770	1117797	1877935	1514817
1-Tricosene	Hydrocarbons	18835-32-0	C23H46				0	0	0	0	0	866741	0	0	0	0	0	0	0	0	0	0	0	0
1-Buten-3-yne	Hydrocarbons	689-97-4	C4H4				0	0	0	0	0	17442350	0	0	0	0	0	0	0	0	11491250	0	0	0
1-Propylcyclopentene	Hydrocarbons	3074-61-1	C8H14				162917	148147	0	0	0	0	0	0	0	0	0	0	0	0	0	0	0	0
10-Heneicosene (c,t)	Hydrocarbons	95008-11-0	C21H42				0	0	0	0	0	0	0	0	0	0	0	0	0	0	0	0	364483	0
1,9-Tetradecadiene	Hydrocarbons	112929-06-3	C14H26				0	0	0	0	0	476773	0	0	0	0	0	0	0	0	0	0	0	0
1,8-Nonadiene	Hydrocarbons	4900-30-5	C9H16				0	0	0	0	0	0	0	0	0	0	0	0	0	1974357	0	0	0	0
1,7-Octadiene, 2,7-dimethyl-3,6-bis(methylene)-	Hydrocarbons	16714-60-6	C12H18				0	171416	0	0	0	0	0	0	0	0	0	139031	0	151918	0	0	0	142689
1,7-Octadiene	Hydrocarbons	3710-30-3	C8H14				0	157604	0	0	0	0	161618	0	0	0	592895	0	124220	0	894703	0	394225	710526
Bicyclo[2.2.1]hept-2-ene, 1,7,7-trimethyl-	Hydrocarbons	464-17-5	C10H16				0	0	346588	0	0	0	0	0	0	0	0	0	0	0	0	0	0	0
Cyclohexene, 1,6-dimethyl-	Hydrocarbons	1759-64-4	C8H14				0	0	0	0	12539028	0	0	0	0	0	0	0	0	0	0	0	0	0
1,5-Octadiene, 7-methyl-3-(1-methylethyl)-	Hydrocarbons	74630-12-9	C12H22				0	0	0	0	0	0	0	0	0	0	0	0	0	0	0	0	3988453	0
1,5-Hexadiene	Hydrocarbons	592-42-7	C6H10				0	0	7087298	0	1305129390	0	0	0	0	0	3659505	0	0	0	0	0	0	0
1,5-Cyclooctadiene, 3,4-dimethyl-	Hydrocarbons	21284-05-9	C10H16				0	0	0	0	0	0	0	0	0	0	0	0	0	0	0	1015549	0	0
1,5-Heptadiene, 3,3-dimethyl-, (E)-	Hydrocarbons	67682-47-7	C9H16				0	0	0	0	0	0	0	321659	0	0	0	0	0	0	0	0	0	730492
1,5-Heptadiene, 2,6-dimethyl-	Hydrocarbons	6709-39-3	C9H16				0	0	0	0	0	0	178844	0	0	0	0	0	0	0	316698	0	0	0
Cyclopentene, 1,5-dimethyl-	Hydrocarbons	16491-15-9	C7H12				0	0	0	0	123381	0	0	0	0	0	218192	0	0	0	492851	0	439598	0
1,4-Pentadiene, 3-propyl-	Hydrocarbons	996-83-8	C8H14				0	0	0	0	0	195754672	0	0	0	0	0	0	0	0	0	0	0	0
1,4-Undecadiene, (Z)-	Hydrocarbons	55976-14-2	C11H20				0	0	0	0	0	0	0	0	0	0	0	0	0	0	167329	0	0	0
1,4-Undecadiene, (E)-	Hydrocarbons	55976-13-1	C11H20				596715	834909	734307	552600	642976	941065	0	0	0	0	461813	0	0	0	0	0	0	0
1,4-Cyclohexadiene, 3-ethenyl-1,2-dimethyl-	Hydrocarbons	62338-57-2	C10H14				0	0	0	0	0	0	119759	0	0	0	9053412	0	0	0	4307270	0	10061692	129616
1,4-Cyclohexadiene, 1-ethyl-	Hydrocarbons	19841-74-8	C8H12				0	0	0	0	0	0	0	0	782639	12049755	0	0	0	0	0	0	0	0
1,4-Cyclohexadiene, 1,2-dimethyl-	Hydrocarbons	17351-28-9	C8H12				284321	0	0	512571	0	3971754	0	788193	0	0	1299227	109636	0	0	887842	0	994313	0
1,3-Octadiene	Hydrocarbons	1002-33-1	C8H14				707342256	550550670	622731089	379169068	683294980	580454233	518726851	494666567	444988307	584254878	620783796	685549969	540987416	508473424	448927002	573236972	629843080	476466842
1,3-Nonadiene, (E)-	Hydrocarbons	56700-77-7	C9H16				0	543978	0	0	0	0	538955	0	479958	529731	497185	0	562632	501216	584189	721520	833818	724235
1,3-Hexadiene, 3-ethyl-2-methyl-, (Z)-	Hydrocarbons	74752-97-9	C9H16				0	0	0	1199053	0	0	0	1847955	0	1213122	0	215370	0	761106	2255926	1837072	0	0
1,3-Cyclopentadiene, 5,5-dimethyl-	Hydrocarbons	4125-18-2	C7H10				0	0	579169	0	0	0	0	0	0	0	0	0	496449	0	233196	0	171556	0
1,3-Dimethyl-1-cyclohexene	Hydrocarbons	2808-76-6	C8H14				0	7604805	9319830	0	0	0	0	0	0	5429252	0	1742339	0	0	0	3432316	0	0
1,3,7-Octatrien-5-yne	Hydrocarbons	16607-77-5	C8H8				0	0	0	0	0	0	0	0	0	0	0	16459195	0	0	0	29396258	0	0
1,3,6-Octatriene, (Z,E)-	Hydrocarbons	22038-68-2	C8H12				0	0	0	433726	0	0	130622	0	0	558550	621223	387854	435208	0	0	0	0	381688
1,3,6-Cyclooctatriene	Hydrocarbons	3725-30-2	C8H10				0	0	0	0	0	0	0	0	0	0	0	0	0	0	0	0	148380	0
1,3,5-Cyclooctatriene	Hydrocarbons	1871-52-9	C8H10				180564	188632	173957	105933	141408	99946	0	84648	0	0	134364	227979	0	0	93095	0	0	0
Cyclohexene, 1,2-dimethyl-	Hydrocarbons	1674-10-8	C8H14				0	0	0	0	0	0	1214081	0	0	0	0	0	0	0	0	0	0	0
1,3-Cyclopentadiene, 1,2-dimethyl-	Hydrocarbons	4784-86-5	C7H10				0	127010	0	0	0	0	0	0	0	162196	113192	0	0	0	0	0	0	0
Cyclobutane, 1,2-dipropenyl-	Hydrocarbons	22769-00-2	C10H16				0	0	0	1993734	0	0	0	0	0	0	0	0	0	0	0	0	0	0
Cyclopentene, 1,2,3-trimethyl-	Hydrocarbons	473-91-6	C8H14				3896295	1258168	0	0	0	57017	290780	301562	0	0	315088	0	0	0	4531685	0	0	0
Dewar benzene, hexamethyl-	Hydrocarbons	7641-77-2	C12H18				0	0	0	0	0	0	0	0	0	0	0	0	0	0	0	149555	0	0
Cyclopropane, 1,1'-ethenylidenebis-	Hydrocarbons	822-93-5	C8H12				0	0	248953	0	0	0	0	0	0	0	0	0	0	0	0	0	0	0
Cyclopropane, 1-ethenyl-2-hexenyl-, [1a,2beta?????beta?????(E)]-(beta?????beta????Â¡Ã)-	Hydrocarbons	22822-99-7	C11H18				0	0	0	0	0	0	34721435	0	0	0	0	0	0	36996800	0	0	0	0
(Z),(Z)-2,4-Hexadiene	Hydrocarbons	6108-61-8	C6H10				0	166349	0	0	0	0	0	0	0	0	2633248	539822	0	164003	574202	1302602	1634037	2711247
2-Hexene, 4,4,5-trimethyl-	Hydrocarbons	55702-61-9	C9H18				0	0	0	0	0	0	0	1534480	0	0	0	185661	0	0	0	0	0	0
2-Dodecene, (E)-	Hydrocarbons	7206-13-5	C12H24				0	0	0	449568	0	0	0	0	497162	0	0	0	0	0	0	0	0	280384
5,7-Dodecadiene, (Z,Z)-	Hydrocarbons	6108-62-9	C12H22				0	0	0	0	0	377210	0	0	0	0	0	0	0	0	0	0	0	0
1,4-Hexadiene, 2,3-dimethyl-	Hydrocarbons	18669-52-8	C8H14				0	0	493556	661646	163306	0	0	0	0	0	0	0	0	0	0	719804	0	0
(3E,5Z)-1,3,5-Undecatriene	Hydrocarbons	51447-08-6	C11H18				252958	245213	236228	0	0	0	474916	272797	377051	239988	190286	0	485664	0	685141	0	158472	178583
4-Octene, 2,3,7-trimethyl-, [S-(E)]-	Hydrocarbons	52763-13-0	C11H22				0	0	0	0	0	0	0	0	99196424	0	0	0	0	0	0	0	0	0
(3Z,5E)-1,3,5-Undecatriene	Hydrocarbons	19883-27-3	C11H18				0	0	0	0	0	0	780287	0	0	0	391673	138844	0	0	0	0	637985	513880
3-Nonene, 3-methyl-, (E)-	Hydrocarbons	69405-42-1	C10H20				0	0	0	0	0	0	0	0	0	0	0	0	0	0	0	391046	0	0
1,E-11,Z-13-Octadecatriene	Hydrocarbons	80625-36-1	C18H32				0	0	0	0	0	0	0	0	0	0	455289	0	7979455	0	0	0	0	0
1-Butyne, 3-chloro-	Hydrocarbons	21020-24-6	C4H5Cl				781937	0	0	0	0	0	0	0	0	0	0	0	0	0	0	0	0	0
1-Butyne, 3-methyl-	Hydrocarbons	598-23-2	C5H8				0	0	0	0	0	0	0	0	0	0	27133966	0	0	0	0	0	0	0
1,6-Heptadiyne	Hydrocarbons	2396-63-6	C7H8				0	0	0	0	0	0	0	1407573	0	0	0	0	0	0	0	0	0	467947
1-Nonyne, 7-methyl-	Hydrocarbons	71566-65-9	C10H18				0	0	0	0	0	0	647417	0	0	0	0	0	0	0	0	0	0	0
3,4-Nonadiene	Hydrocarbons	37050-03-6	C9H16				0	0	0	248051	0	0	0	0	0	0	0	0	0	0	0	0	0	0
Allene	Hydrocarbons	463-49-0	C3H4				0	0	0	0	0	0	2201539	0	0	1971267	0	0	0	0	0	0	0	0
3,4-Octadiene, 7-methyl-	Hydrocarbons	37050-05-8	C9H16				0	0	0	0	0	0	0	0	0	0	0	0	0	53347	0	0	0	0
1,2-Hexadiene, 5-methyl-	Hydrocarbons	13865-36-6	C7H12				0	0	0	0	0	0	0	0	0	0	0	853107	0	0	0	0	0	0
3,4-Octadiene	Hydrocarbons	34511-01-8	C8H14				0	0	0	0	0	0	0	0	0	0	0	0	0	0	589779	0	0	0
3,4-Decadiene	Hydrocarbons	37050-04-7	C10H18				0	594571	0	0	0	0	0	0	0	0	0	0	0	0	0	0	0	0
4,5-Nonadiene, 2-methyl-	Hydrocarbons	55956-32-6	C10H18				0	0	0	0	0	0	0	0	0	0	0	0	0	1238930	0	0	0	0
2,3-Octadiene, 7-methyl-	Hydrocarbons	61129-33-7	C9H16				0	0	0	0	0	0	0	0	0	0	0	0	0	0	0	341793	0	0
2,3-Nonadiene	Hydrocarbons	22433-34-7	C9H16				0	0	0	0	0	434915	0	0	207728	0	0	452614	638799	0	0	153950	326769	0
1,2-Pentadiene	Hydrocarbons	591-95-7	C5H8				0	0	0	0	0	0	0	0	0	0	0	0	0	604530	0	0	0	0
1,2-Nonadiene	Hydrocarbons	22433-33-6	C9H16				0	0	0	0	0	0	0	0	0	0	0	0	0	1232833478	0	0	0	0
1,2-Heptadiene	Hydrocarbons	2384-90-9	C7H12				0	0	0	0	1666418078	0	1518272764	0	0	0	1522113	1762128556	1346209939	0	0	0	0	0
Cyclododecyne	Hydrocarbons	1129-90-4	C12H20				0	2892489	0	0	0	1237159	0	0	0	0	1725268	0	455995	0	442661	0	0	0
Cyclohexane, decyl-	Hydrocarbons	1795-16-0	C16H32				0	551728	512334	0	0	0	689638	573594	0	822034	869161	577155	0	0	751315	0	452625	630509
cis-4a-Methyl-decahydronaphthalene	Hydrocarbons	2547-26-4	C11H20				85046	0	0	0	0	0	510165	1233379	0	0	0	0	144552	482676	0	0	0	0
Undecane, 2-methyl-	Hydrocarbons	7045-71-8	C12H26				0	0	0	0	0	0	0	0	252112	0	0	0	795630	0	0	0	0	488078
Hexadecane, 2-methyl-	Hydrocarbons	1560-92-5	C17H36				1058196	926576	0	0	0	1980920	1398532	0	963743	0	1460160	0	1412049	1632390	0	0	0	0
Cyclopentane, 1-ethyl-2-methyl-	Hydrocarbons	3726-46-3	C8H16				0	7787964	0	0	0	0	0	0	0	0	0	0	0	0	0	0	0	0
Cyclopentane, 1-ethyl-2-methyl-, cis-	Hydrocarbons	930-89-2	C8H16				0	0	0	0	0	0	0	0	0	0	0	0	0	0	5361943	0	0	0
Cyclohexane, 1-ethyl-2-methyl-	Hydrocarbons	3728-54-9	C9H18				156026	0	0	0	0	0	0	0	0	0	0	0	0	0	0	0	0	0
Cyclopentane, 1,2,4-trimethyl-	Hydrocarbons	2815-58-9	C8H16				0	0	0	0	0	0	0	315211	0	0	0	0	0	225696	0	134574	189881	0
Cyclopentane, 1,2,4-trimethyl-, (1a,2beta?????beta?????,4a)-	Hydrocarbons	16883-48-0	C8H16				0	0	0	0	0	0	191119	0	0	0	0	0	0	0	0	0	0	0
Cyclopentane, 1,2,3-trimethyl-, (1a,2a,3a)-	Hydrocarbons	2613-69-6	C8H16				0	0	0	0	0	0	0	0	0	0	0	0	0	0	0	2973936	0	0
Cyclopentane, (2-methylpropyl)-	Hydrocarbons	3788-32-7	C9H18				0	0	852820114	0	0	0	0	0	0	0	0	0	0	0	0	0	0	0
Cyclohexane, (1-methylethyl)-	Hydrocarbons	696-29-7	C9H18				155245	0	0	0	0	0	0	0	0	0	0	0	0	0	0	0	0	0
Ethane, 1,2-dicyclopropyl-	Hydrocarbons	37520-11-9	C8H14				0	0	0	0	0	12398629	0	0	0	395894	256859	0	0	0	0	0	0	0
Cyclooctane, ethyl-	Hydrocarbons	13152-02-8	C10H20				0	0	0	375744	500052	923574	376079	0	0	0	0	0	0	481825	358870	0	739879	0
Cyclopropane, ethyl-	Hydrocarbons	1191-96-4	C5H10				6375628	7106894	12927623	11857563	5918851	0	0	0	9902402	0	17105387	0	0	21821298	0	15563480	0	0
Ethylidenecyclooctane	Hydrocarbons	19780-51-9	C10H18				0	654264	0	0	2476190	0	1424690	0	0	0	0	4278409	0	0	0	0	0	0
Cyclohexane, ethylidene-	Hydrocarbons	1003-64-1	C8H14				0	696197	0	0	458938	0	0	0	0	0	0	0	0	0	0	0	0	246221
Ethylidenecycloheptane	Hydrocarbons	10494-87-8	C9H16				0	0	0	0	0	0	0	0	0	0	3053683	0	0	0	0	0	0	0
Ethylidenecyclobutane	Hydrocarbons	1528-21-8	C6H10				0	0	0	0	0	0	0	0	119040	0	0	0	0	0	0	0	0	0
Cyclopentane, methylene-	Hydrocarbons	1528-30-9	C6H10				0	0	1461667	0	0	0	0	0	0	0	0	0	0	0	0	0	0	0
Cyclobutane, methylene-	Hydrocarbons	1120-56-5	C5H8				0	0	3693352	0	0	0	0	2055714	0	0	0	0	1605925	20419729	4717167	35032633	0	0
Cyclohexane, octyl-	Hydrocarbons	1795-15-9	C14H28				0	0	0	251788	279326	514389	295964	174414	559981	250521	209095	367150	1049339	844836	275163	363464	662071	883591
Cyclopropane, pentyl-	Hydrocarbons	2511-91-3	C8H16				0	508783808	436674593	0	0	0	0	0	0	0	0	0	0	0	0	0	422471353	0
Cyclohexane, 1,3-dimethyl-2-methylene-, cis-	Hydrocarbons	19781-47-6	C9H16				0	0	127887	0	0	0	0	0	0	0	0	0	0	0	0	0	0	0
Cyclopentane, 1,1,3,4-tetramethyl-, cis-	Hydrocarbons	53907-60-1	C9H18				0	0	0	0	0	0	0	0	0	0	0	0	0	0	0	0	948661	0
Cyclohexane, 1,2,3-trimethyl-, (1a,2a,3a)-	Hydrocarbons	1839-88-9	C9H18				0	0	0	0	0	0	0	0	0	0	0	0	0	0	0	0	611263	0
Bicyclo[6.1.0]nonane, 9-(1-methylethylidene)-	Hydrocarbons	56666-90-1	C12H20				439185	0	0	0	0	644232	0	1142607	841074	0	0	985113	0	0	0	0	0	0
Cis-bicyclo[4.2.0]octane	Hydrocarbons	28282-35-1	C8H14				0	0	1946243	0	0	0	361737	0	0	0	54174733	2366211	0	0	0	0	0	0
Bicyclo[4.1.0]heptane, 7-methylene-	Hydrocarbons	54211-14-2	C8H12				0	182707	0	0	0	86741149	0	0	0	698709	0	783050	0	675759	0	0	0	0
Cyclopentane, undecyl-	Hydrocarbons	6785-23-5	C16H32				0	0	0	0	0	0	676092	0	0	0	920993	667294	3645040	0	0	0	0	0
Cyclohexane, undecyl-	Hydrocarbons	54105-66-7	C17H34				624277	642737	569004	0	0	1047029	1039948	790524	552235	885823	986420	802904	1316040	1007232	727502	298380	489557	624570
Tricyclo[4.1.0.0(2,7)]heptane	Hydrocarbons	287-13-8	C7H10				0	0	0	0	0	0	0	1002045	0	0	0	0	0	0	0	0	0	0
Cyclopentane, nonyl-	Hydrocarbons	2882-98-6	C14H28				1081210	443979	1031473	0	0	616823	0	0	0	838943	1838356	838763	3524806	0	777773	0	1135782	0
Cyclopropane, nonyl-	Hydrocarbons	74663-85-7	C12H24				0	0	0	0	0	0	0	0	249192	0	0	0	261640	0	0	0	0	0
Naphthalene, decahydro-2,3-dimethyl-	Hydrocarbons	1008-80-6	C12H22				0	0	0	0	0	0	0	540904	0	0	0	0	0	0	0	0	0	0
Naphthalene, 2-(1,1-dimethylethyl)decahydro-4a-methyl-	Hydrocarbons	54934-96-2	C15H28				0	0	0	0	0	0	0	0	0	0	0	0	0	0	436315	0	0	0
Spiro[5.5]undecane	Hydrocarbons	180-43-8	C11H20				0	571647	599535	0	0	500641	0	0	0	703506	0	0	0	0	0	0	0	0
1H-Indene, octahydro-	Hydrocarbons	496-10-6	C9H16				0	0	0	0	0	0	0	0	0	0	0	2063367	0	0	0	0	0	0
Cyclodecane, methyl-	Hydrocarbons	13151-43-4	C11H22				0	0	0	0	0	0	0	0	0	0	1131439	0	0	0	0	0	0	0
Cyclobutane, methyl-	Hydrocarbons	598-61-8	C5H10				0	0	0	0	750485	0	0	0	0	0	0	0	0	0	0	0	0	0
Cyclooctane, 1,4-dimethyl-, trans-	Hydrocarbons	13151-98-9	C10H20				0	0	0	0	0	0	0	0	0	0	0	176331	0	0	0	0	0	0
Cyclopentane, heneicosyl-	Hydrocarbons	6703-82-8	C26H52				0	0	0	0	0	0	0	0	0	177440	0	0	0	0	0	0	0	0
Cyclopentane, 2-ethylidene-1,1-dimethyl-	Hydrocarbons	56324-66-4	C9H16				0	0	0	0	0	0	0	0	0	0	0	0	0	0	0	0	61255	0
Cyclopentane, 1-methyl-2-methylene-	Hydrocarbons	41158-41-2	C7H12				0	72650	0	0	0	0	0	0	0	99350	0	0	0	0	0	0	0	0
Cyclopentane, 1,1'-[3-(2-cyclopentylethylidene)-1,5-pentanediyl]bis-	Hydrocarbons	54934-71-3	C22H38				0	0	0	0	0	3489508	0	0	0	0	0	0	0	0	0	0	0	0
Cyclopentane, (2-methylpropylidene)-	Hydrocarbons	53366-58-8	C9H16				0	0	0	0	0	0	0	0	0	0	0	0	438593	0	0	0	0	0
Cyclohexane-d12	Hydrocarbons	1735-17-7	C6D12				326946151	323365419	320292573	477657481	573957854	719039985	730384057	788600431	613391065	0	390786981	371444441	0	0	628800790	724594116	718232664	718924707
Cyclohexane, 2-ethyl-1,3-dimethyl-	Hydrocarbons	7045-67-2	C10H20				0	0	0	0	0	0	0	0	0	0	0	0	659802	0	0	0	0	0
Cyclohexane, 1-ethyl-1,4-dimethyl-, trans-	Hydrocarbons	62238-32-8	C10H20				0	0	0	0	0	1387949	0	0	0	0	0	0	0	0	0	0	0	0
Cyclohexane, 1,2-diethyl-, cis-	Hydrocarbons	824-43-1	C10H20				2883061	0	0	0	0	0	0	0	355383	0	0	0	0	0	0	0	0	0
Cyclohexane, (1-methylethylidene)-	Hydrocarbons	5749-72-4	C9H16				0	0	0	0	0	0	0	160270	0	0	0	0	0	0	239016	192924	0	436294
Cyclobutane, (1-methylethylidene)-	Hydrocarbons	1528-22-9	C7H12				0	0	0	0	0	0	0	0	0	0	0	0	1359786	1009716	0	0	0	0
Cyclobutane	Hydrocarbons	287-23-0	C4H8				0	0	0	0	0	0	0	0	0	0	0	0	0	0	0	0	0	583576
Methylenecyclopropane	Hydrocarbons	6142-73-0	C4H6				4220809	0	0	0	0	0	0	0	828349	0	91381	0	0	752499	0	0	0	0
Cyclohexane, cyclopropylidene-	Hydrocarbons	14114-06-8	C9H14				0	0	4825902	0	0	0	0	0	0	0	0	0	0	0	0	0	0	0
Pyrene, hexadecahydro-	Hydrocarbons	2435-85-0	C16H26				0	0	0	0	0	0	0	0	0	119445	0	0	0	0	0	0	0	0
Decane, 2-cyclohexyl-	Hydrocarbons	13151-73-0	C16H32				0	0	0	0	0	0	0	73622565	0	0	0	0	0	0	0	0	0	0
Heptylcyclohexane	Hydrocarbons	5617-41-4	C13H26				409188	489665	0	0	0	0	0	0	250738	0	0	0	0	315103	0	0	0	115942
Cyclohexane, 1-ethyl-2-methyl-, trans-	Hydrocarbons	4923-78-8	C9H18				0	0	0	0	0	0	0	0	0	0	0	0	0	0	0	1230005	0	0
trans-1,2-Diethyl cyclopentane	Hydrocarbons	932-40-1	C9H18				0	0	0	0	0	0	0	0	0	0	0	0	0	0	1422770	0	0	0
Dispiro[2.0.2.2]octane	Hydrocarbons	21426-37-9	C8H12				0	0	0	0	0	0	0	177178	0	0	0	0	0	0	0	0	0	0
Cyclopropane, 1,1'-methylenebis-	Hydrocarbons	5685-47-2	C7H12				0	0	0	0	0	0	0	0	1324157937	732868106	0	0	0	0	0	0	0	0
Cyclooctane, butyl-	Hydrocarbons	16538-93-5	C12H24				0	0	0	0	0	0	274170	351869	107514	0	0	0	723570	0	0	0	0	0
Cyclopropane, propyl-	Hydrocarbons	2415-72-7	C6H12				0	0	0	0	1979375	0	0	0	0	0	0	0	0	0	0	0	0	0
(1R,5S)-1,8-Dimethyl-4-(propan-2-ylidene)spiro[4.5]dec-7-ene	Hydrocarbons	28400-12-6	C15H24				1650086	0	0	0	0	0	0	0	0	0	0	0	0	0	0	0	0	0
Spiropentane	Hydrocarbons	157-40-4	C5H8				0	0	0	0	4462684	0	0	0	0	0	0	0	0	0	0	0	0	0
8-Hexadecyne	Hydrocarbons	19781-86-3	C16H30				0	1012879	0	0	0	0	0	0	0	0	0	0	0	0	0	0	0	0
Bicyclo[5.1.0]octane, 8-(1-methylethylidene)-	Hydrocarbons	54166-47-1	C11H18				263109	0	0	0	0	0	0	0	0	0	0	0	0	455368	0	0	0	0
Pentadecane, 7-methyl-	Hydrocarbons	6165-40-8	C16H34				3449603	0	0	0	0	0	0	0	2373008	0	0	0	0	4701827	0	0	1339728	3937242
Undecane, 6-ethyl-	Hydrocarbons	17312-60-6	C13H28				0	0	0	0	0	0	0	0	0	0	0	0	0	0	685149	0	0	0
Decane, 6-ethyl-2-methyl-	Hydrocarbons	62108-21-8	C13H28				0	0	0	0	0	0	0	0	0	0	0	0	250211	176691	0	0	0	0
Bicyclo[3.1.0]hexane, 6-methylene-	Hydrocarbons	54211-16-4	C7H10				0	903560	0	0	0	525328	0	391196	0	0	0	0	0	0	0	0	0	0
Tridecane, 6-methyl-	Hydrocarbons	13287-21-3	C14H30				0	1541079	0	0	199124	0	0	856133	0	0	0	0	0	0	0	575370	0	231659
3-Octyne, 6-methyl-	Hydrocarbons	62108-34-3	C9H16				0	0	0	0	0	0	0	0	0	1667266	1346147	0	314980	0	1487795	2010637	1397159	1821418
6-Methyl-2-heptyne	Hydrocarbons	51065-64-6	C8H14				269435	0	0	0	6570012	0	0	0	0	0	0	0	174568	2751538	0	12059217	0	0
Undecane, 6,6-dimethyl-	Hydrocarbons	17312-76-4	C13H28				0	0	0	0	0	0	0	0	0	0	0	0	2131362	0	0	0	0	0
Undecane, 5-ethyl-	Hydrocarbons	17453-94-0	C13H28				401170	310506	0	0	0	0	1035864	0	0	612940	717228	385726	0	0	0	332706	376964	126832
Spiro[2.4]heptane, 5-methylene-	Hydrocarbons	37745-07-6	C8H12				0	0	0	0	0	0	0	0	0	0	39263553	0	0	0	0	0	0	0
Undecane, 5-methyl-	Hydrocarbons	1632-70-8	C12H26				0	0	0	0	0	0	174764	173664	253270	0	194598	0	0	0	0	287312	304339	446424
Pentadecane, 5-methyl-	Hydrocarbons	25117-33-3	C16H34				0	0	1754480	0	1278294	0	1103325	2799178	0	0	0	1911237	3067568	1211321	3016720	0	1167843	3135267
Tridecane, 5-methyl-	Hydrocarbons	25117-31-1	C14H30				1047209	1094986	973202	826674	1243432	605907	980969	774981	1132883	1464084	1732240	634089	2443522	1555308	2226002	1100846	1821410	1080485
Dodecane, 5-methyl-	Hydrocarbons	17453-93-9	C13H28				0	0	0	0	0	0	0	0	0	0	0	0	323932	0	570275	0	0	0
Decane, 5-methyl-	Hydrocarbons	13151-35-4	C11H24				0	0	0	0	0	0	0	0	0	0	0	0	110731	0	0	0	0	0
Nonane, 5-methyl-5-propyl-	Hydrocarbons	17312-75-3	C13H28				0	231778	341196	0	0	0	0	0	0	0	0	0	0	0	0	0	0	0
Tridecane, 5-propyl-	Hydrocarbons	55045-11-9	C16H34				0	0	0	0	0	765539	0	0	0	0	0	0	0	0	0	0	0	0
Decane, 5-propyl-	Hydrocarbons	17312-62-8	C13H28				0	3345066	0	1781070	1093271	0	4507722	3559889	0	0	0	2945484	2226391	0	0	2140247	693857	0
Dodecane, 5,8-diethyl-	Hydrocarbons	24251-86-3	C16H34				1922380	0	1099804	328910	0	0	0	0	0	0	1763335	0	0	0	1331140	0	658934	0
Undecane, 5,7-dimethyl-	Hydrocarbons	17312-83-3	C13H28				0	0	0	0	296127	0	0	0	0	0	0	0	633889	271036	0	385458	0	0
Undecane, 4-ethyl-	Hydrocarbons	17312-59-3	C13H28				0	0	0	0	0	0	0	0	0	0	0	835072	0	0	0	0	0	0
Tetradecane, 4-ethyl-	Hydrocarbons	55045-14-2	C16H34				0	0	439088	0	0	401755	1698769	0	0	0	0	0	2493174	503462	0	0	0	0
Hexane, 4-ethyl-2,2-dimethyl-	Hydrocarbons	52896-99-8	C10H22				0	0	0	0	0	1574158	0	0	0	0	0	0	0	0	0	0	0	0
Undecane, 4-methyl-	Hydrocarbons	2980-69-0	C12H26				0	0	0	0	0	0	0	0	190430	0	321585	0	0	0	0	0	0	0
Pentadecane, 4-methyl-	Hydrocarbons	2801-87-8	C16H34				630718	1227963	1129444	0	0	0	502042	602297	632316	878559	721874	650752	0	626343	859805	0	504930	749678
Tetradecane, 4-methyl-	Hydrocarbons	25117-24-2	C15H32				0	715239	1199864	0	0	0	0	599143	597602	834393	898129	610410	957908	0	767225	0	0	726425
Tridecane, 4-methyl-	Hydrocarbons	26730-12-1	C14H30				0	0	0	0	0	0	0	269027	303329	576332	0	0	525499	0	434854	0	320786	367094
Heptadecane, 4-methyl-	Hydrocarbons	26429-11-8	C18H38				0	0	0	0	0	771156	0	0	379047	0	0	492378	0	0	0	0	0	0
Hexadecane, 4-methyl-	Hydrocarbons	25117-26-4	C17H36				1284295	906968	1283391	0	0	1613575	1299456	2113922	1201490	0	1356725	0	1323702	1484681	0	0	1880468	2578179
Dodecane, 4-methyl-	Hydrocarbons	6117-97-1	C13H28				0	0	210741	222412	0	0	0	0	198119	172647	418575	0	387101	0	202680	0	252062	0
Undecane, 4,8-dimethyl-	Hydrocarbons	17301-33-6	C13H28				170750	0	0	269759	0	0	0	360466	0	171204	0	0	0	0	0	0	0	0
Undecane, 4,7-dimethyl-	Hydrocarbons	17301-32-5	C13H28				328550	301936	0	0	0	0	0	351509	1234689	0	0	0	0	273596	292641	539705	0	688514
4,6-Decadiyne	Hydrocarbons	16387-71-6	C10H14				0	0	0	0	178556	0	0	0	0	0	0	1178529	858685	0	523121	0	0	0
Undecane, 4,6-dimethyl-	Hydrocarbons	17312-82-2	C13H28				170628	0	0	0	0	0	0	0	0	0	0	264362	0	172435	0	0	0	0
Dodecane, 4,6-dimethyl-	Hydrocarbons	61141-72-8	C14H30				0	0	0	402140	0	1318799	0	0	0	0	258582	0	0	731726	0	0	0	0
Octane, 4,5-dimethyl-	Hydrocarbons	15869-96-2	C10H22				0	0	2531627	0	0	0	0	0	0	735364	952715	343969	1235797	0	1948847	0	0	0
2,5-Octadiyne, 4,4-diethyl-	Hydrocarbons	61227-87-0	C12H18				0	0	0	0	0	0	0	0	0	0	0	0	0	0	175628	0	0	0
Octane, 3-ethyl-	Hydrocarbons	5881-17-4	C10H22				0	0	0	0	0	0	0	0	0	0	0	0	237032	0	0	0	0	0
Pentane, 3-ethyl-	Hydrocarbons	617-78-7	C7H16				0	0	196512	0	0	0	0	0	0	0	194258	0	0	0	320530	0	389908	257068
Undecane, 3-ethyl-	Hydrocarbons	17312-58-2	C13H28				263232	320614	236414	223412	0	0	193603	1202009	0	0	365965	0	0	0	0	0	0	0
Tridecane, 3-ethyl-	Hydrocarbons	13286-73-2	C15H32				0	0	0	0	403554	0	0	0	0	0	0	0	739771	0	0	0	0	0
Decane, 3-ethyl-3-methyl-	Hydrocarbons	17312-66-2	C13H28				0	0	0	0	0	0	0	696459	0	348395	533223	0	0	0	816338	0	0	1696811
3-Ethyl-3-methylheptane	Hydrocarbons	17302-01-1	C10H22				0	641341	0	0	0	254040	0	590175	0	0	614007	250195	0	0	0	0	0	0
Pentane, 3-ethyl-2-methyl-	Hydrocarbons	609-26-7	C8H18				0	0	0	0	0	0	0	0	0	0	0	0	0	0	220257	0	0	0
Octane, 3-ethyl-2,7-dimethyl-	Hydrocarbons	62183-55-5	C12H26				0	0	0	0	0	0	0	0	0	0	0	0	171716	0	0	0	0	0
Pentane, 3-ethyl-2,2-dimethyl-	Hydrocarbons	16747-32-3	C9H20				0	5823698	0	0	0	0	0	0	0	0	0	0	0	0	0	0	0	0
3-Octyne, 7-methyl-	Hydrocarbons	37050-06-9	C9H16				0	0	0	0	0	0	0	0	0	0	473480	0	0	0	0	0	0	0
3-Octyne, 2-methyl-	Hydrocarbons	55402-15-8	C9H16				0	0	2103550	0	0	1318848	0	0	0	0	0	0	0	0	0	0	0	3449126
Bicyclo[4.1.0]heptane, 3-methyl-	Hydrocarbons	41977-47-3	C8H14				0	0	0	0	0	492788	0	0	0	0	0	241219	0	0	0	0	0	555594
Undecane, 3-methyl-	Hydrocarbons	1002-43-3	C12H26				1000877	781964	1129389	1587129	1479507	635047	1473773	1496374	1396460	942008	1418585	850719	1807678	1161972	1606895	2309669	1878596	2290478
Pentadecane, 3-methyl-	Hydrocarbons	2882-96-4	C16H34				10274986	11859128	6242264	4501010	6034547	15358776	15621346	14885917	7403515	12993655	16520148	11794957	26860565	14704495	14968229	6460754	10161665	12838957
Tetradecane, 3-methyl-	Hydrocarbons	18435-22-8	C15H32				1438849	0	0	0	0	1217849	1938460	0	1347213	0	1890398	0	3073477	2701074	2187362	1161481	0	1098294
Tridecane, 3-methyl-	Hydrocarbons	6418-41-3	C14H30				4678922	3663562	4293498	4016319	4161077	3311646	5825999	5326482	5192486	4855004	6517601	3738216	8884241	5527122	8249506	5890111	6517668	7326888
Heptadecane, 3-methyl-	Hydrocarbons	6418-44-6	C18H38				8916991	6795764	3716200	1985566	2315336	8641771	9565553	10189863	3178076	5463098	10502746	6847553	14788934	12906743	6994340	2551733	7004207	5764058
Hexadecane, 3-methyl-	Hydrocarbons	6418-43-5	C17H36				1520900	1278308	777787	740363	603536	2469328	1860342	1420525	1620469	1612540	2106559	1602624	1748080	1925369	1207858	896221	1082197	1808058
Dodecane, 3-methyl-	Hydrocarbons	17312-57-1	C13H28				145197	0	0	258696	0	0	582780	256622	315732	214873	298376	434696	593374	214344	254979	273795	234802	334101
Decane, 3-methyl-	Hydrocarbons	13151-34-3	C11H24				0	0	0	0	0	0	0	0	0	0	0	0	0	0	0	0	0	119102
Nonane, 3-methyl-5-propyl-	Hydrocarbons	31081-18-2	C13H28				0	0	0	0	0	0	0	0	0	0	0	0	0	5835663	0	0	0	0
Undecane, 3,9-dimethyl-	Hydrocarbons	17301-31-4	C13H28				0	0	0	0	0	0	0	0	0	0	336794	274913	0	0	0	0	0	0
Undecane, 3,8-dimethyl-	Hydrocarbons	17301-30-3	C13H28				2031455	1186918	612733	697231	380406	1812811	1569968	681886	2170888	688806	0	546914	1073667	4210648	0	1716143	436468	0
Decane, 3,8-dimethyl-	Hydrocarbons	17312-55-9	C12H26				0	0	0	0	0	0	0	0	0	0	0	0	0	0	281192	0	0	0
Undecane, 3,7-dimethyl-	Hydrocarbons	17301-29-0	C13H28				0	1600582	484775	0	689398	602611	344955	0	0	0	0	760150	0	0	437710	0	0	1032778
Decane, 3,7-dimethyl-	Hydrocarbons	17312-54-8	C12H26				0	0	0	0	260575	0	0	0	0	466238	639040	0	644900	0	0	0	0	0
Undecane, 3,6-dimethyl-	Hydrocarbons	17301-28-9	C13H28				0	0	0	0	0	0	0	0	0	0	0	0	0	0	0	225715	0	0
Undecane, 3,5-dimethyl-	Hydrocarbons	17312-81-1	C13H28				0	0	0	0	0	0	0	0	0	0	0	0	0	0	0	0	126522	0
3,4-Diethyl hexane	Hydrocarbons	19398-77-7	C10H22				0	0	0	0	0	0	190253	0	0	0	0	0	0	0	0	0	0	0
Octane, 3,4-dimethyl-	Hydrocarbons	15869-92-8	C10H22				0	0	0	0	0	0	0	409641	0	0	0	0	0	0	0	0	0	0
Octane, 3,4,5,6-tetramethyl-	Hydrocarbons	62185-21-1	C12H26				0	0	0	0	0	0	0	0	0	0	0	0	0	0	0	0	175393	0
Hexane, 3,3-dimethyl-	Hydrocarbons	563-16-6	C8H18				339476	0	0	0	0	0	0	1257024	1137547	0	0	468638	607284	0	0	0	251368	439637
Decane, 3,3,8-trimethyl-	Hydrocarbons	62338-16-3	C13H28				0	0	0	0	0	0	0	0	291141	0	0	0	0	0	0	0	0	0
Decane, 3,3,5-trimethyl-	Hydrocarbons	62338-13-0	C13H28				0	264764	0	0	0	0	0	0	365630	0	0	0	0	0	0	0	0	0
Naphthalene, 2-butyldecahydro-	Hydrocarbons	6305-52-8	C14H26				176678	186714	0	0	0	732549	0	0	0	0	0	0	0	326204	0	0	0	0
Cyclopentane, (1-methylbutyl)-	Hydrocarbons	4737-43-3	C10H20				0	0	0	0	0	0	0	494967	0	0	0	0	0	551578	0	0	0	0
2-Pentyne	Hydrocarbons	627-21-4	C5H8				0	0	0	0	0	0	0	0	0	0	0	0	0	0	0	0	5584095	0
Pentadecane, 2-methyl-	Hydrocarbons	1560-93-6	C16H34				1742513	3127789	1186943	723478	0	4799172	1969478	1536627	1716200	1840965	1895330	1221945	2708070	2550155	1804983	0	1135212	1615763
Tridecane, 2-methyl-	Hydrocarbons	1560-96-9	C14H30				605387	528504	536171	0	352389	429949	0	522517	801086	504208	740675	0	1288631	992217	594209	484329	497228	721348
Naphthalene, decahydro-2-methyl-	Hydrocarbons	2958-76-1	C11H20				0	0	992690	0	0	0	0	0	0	0	262627	0	1346652	0	0	0	1079726	0
Heptadecane, 2-methyl-	Hydrocarbons	1560-89-0	C18H38				1014011	985206	910744	449404	476731	1915253	1098082	1292075	850678	1337820	0	844383	1154397	1609203	1243898	0	652143	789191
Nonadecane, 2-methyl-	Hydrocarbons	1560-86-7	C20H42				657328	0	0	0	0	3670734	0	0	0	0	0	0	0	1573421	0	0	0	3760978
Dodecane, 2-methyl-	Hydrocarbons	1560-97-0	C13H28				0	0	0	142231	0	0	0	0	238199	0	0	0	412676	213063	0	0	235596	0
Octadecane, 2-methyl-	Hydrocarbons	1560-88-9	C19H40				0	0	0	0	0	841046	0	0	0	621580	0	0	0	0	0	0	0	0
Nonane, 2-methyl-5-propyl-	Hydrocarbons	31081-17-1	C13H28				0	0	0	0	0	0	0	0	1161409	0	1156598	0	0	1084899	1111855	0	0	1003804
3,5-Dodecadiyne, 2-methyl-	Hydrocarbons	55638-52-3	C13H20				0	0	0	697958	488593	0	0	0	0	0	0	0	0	1300996	0	0	0	0
1-Methylpentyl cyclopropane	Hydrocarbons	6976-28-9	C9H18				0	0	0	0	0	2191581	0	0	0	882630	0	0	0	0	656817	0	0	0
2-Butyne	Hydrocarbons	503-17-3	C4H6				0	0	0	0	0	0	0	0	0	0	0	0	259319	0	0	0	0	0
Undecane, 2,9-dimethyl-	Hydrocarbons	17301-26-7	C13H28				0	0	0	0	0	106822	0	0	0	0	0	0	0	0	0	0	0	0
Decane, 2,9-dimethyl-	Hydrocarbons	1002-17-1	C12H26				0	0	0	0	0	1100257	14773719	0	0	0	0	0	0	156359	0	0	0	0
Undecane, 2,8-dimethyl-	Hydrocarbons	17301-25-6	C13H28				0	420133	0	500714	189891	0	183416	0	587954	1256171	205836	0	613226	683689	0	241655	560851	320916
Octane, 2,7-dimethyl-	Hydrocarbons	1072-16-8	C10H22				0	0	0	0	0	0	0	0	0	212673	287389	0	0	306712	0	0	0	0
Dodecane, 2,7,10-trimethyl-	Hydrocarbons	74645-98-0	C15H32				0	0	0	1036231	230764	2568166	0	313618	533362	1692269	436979	0	412884	0	2848282	0	337522	0
2,6-Octadiyne	Hydrocarbons	764-73-8	C8H10				0	0	0	0	0	17022446	0	0	0	0	0	0	0	0	0	0	0	0
Heptadecane, 2,6-dimethyl-	Hydrocarbons	54105-67-8	C19H40				4085926	0	0	1398658	1619965	1537771	0	0	0	1611942	0	988082	0	0	3570624	0	3079467	0
Octane, 2,6,6-trimethyl-	Hydrocarbons	54166-32-4	C11H24				0	0	0	0	0	0	0	0	0	263796	0	0	0	0	0	0	0	0
Decane, 2,6,6-trimethyl-	Hydrocarbons	62108-24-1	C13H28				0	0	0	0	0	0	0	0	0	1052936	1209361	0	0	0	0	0	0	0
Dodecane, 2,6,11-trimethyl-	Hydrocarbons	31295-56-4	C15H32				0	0	1408424	677644	0	2380070	0	1602372	4031129	4032525	1845326	2231045	6491104	0	0	0	5652621	0
Tridecane, 2,5-dimethyl-	Hydrocarbons	56292-66-1	C15H32				0	0	0	0	0	0	0	0	0	0	2496482	0	0	0	0	0	0	0
Decane, 2,5-dimethyl-	Hydrocarbons	17312-50-4	C12H26				0	0	0	0	0	0	0	0	0	142508	0	0	0	0	0	0	0	0
Heptane, 2,5-dimethyl-	Hydrocarbons	2216-30-0	C9H20				0	0	0	0	0	0	1049915	0	0	0	0	0	0	0	0	0	0	0
Decane, 2,5,9-trimethyl-	Hydrocarbons	62108-22-9	C13H28				0	0	178804	0	0	0	0	0	0	0	0	476297	0	0	0	0	0	543510
Octane, 2,5,6-trimethyl-	Hydrocarbons	62016-14-2	C11H24				0	0	0	0	0	0	0	0	0	0	105649	0	0	0	0	0	0	0
Heptane, 2,5,5-trimethyl-	Hydrocarbons	1189-99-7	C10H22				0	0	0	0	0	0	0	0	0	0	0	0	0	99958	0	0	0	0
Cyclohexane, 2,4-diethyl-1-methyl-	Hydrocarbons	61142-70-9	C11H22				0	0	0	0	0	0	0	0	0	0	0	0	0	0	297830	0	0	0
Undecane, 2,4-dimethyl-	Hydrocarbons	17312-80-0	C13H28				0	0	289387	239369	0	0	0	0	0	0	0	0	0	0	0	0	0	389518
Hexane, 2,4-dimethyl-	Hydrocarbons	589-43-5	C8H18				0	0	0	0	0	197066	0	0	0	0	0	0	0	0	0	0	0	0
Decane, 2,4-dimethyl-	Hydrocarbons	2801-84-5	C12H26				0	2084298	611059	0	0	0	212955	0	0	0	0	0	0	0	699110	0	0	0
Heptane, 2,4-dimethyl-	Hydrocarbons	2213-23-2	C9H20				324201	236089	307191	0	0	0	335837	371598	342420	250028	326826	230976	400412	417803	230374	297125	154003	301529
Hexane, 2,4,4-trimethyl-	Hydrocarbons	16747-30-1	C9H20				0	0	0	0	0	0	0	0	0	0	0	0	0	0	0	0	0	145777
Undecane, 2,3-dimethyl-	Hydrocarbons	17312-77-5	C13H28				1338374	0	0	0	0	0	0	0	0	0	0	0	0	0	0	0	0	0
Butane, 2,3-dimethyl-	Hydrocarbons	79-29-8	C6H14				0	0	0	0	0	0	0	0	0	0	0	0	0	0	0	0	0	209622
Decane, 2,3,7-trimethyl-	Hydrocarbons	62238-13-5	C13H28				0	0	0	0	936381	0	0	0	0	0	390591	0	4495515	0	488883	0	1862452	0
Heptane, 2,3,6-trimethyl-	Hydrocarbons	4032-93-3	C10H22				0	0	211481	0	0	0	0	0	0	0	0	0	0	0	0	0	0	0
Heptane, 2,3,5-trimethyl-	Hydrocarbons	20278-85-7	C10H22				0	0	0	0	0	0	0	0	0	0	0	0	0	0	122338	0	0	0
Decane, 2,3,5,8-tetramethyl-	Hydrocarbons	192823-15-7	C14H30				4290380	0	0	0	0	2568733	0	2979754	0	0	6833399	0	11580393	0	0	0	0	0
Octane, 2,3,3-trimethyl-	Hydrocarbons	62016-30-2	C11H24				0	197604	0	0	0	0	0	0	0	0	0	0	0	0	0	0	0	0
Pentane, 2,3,3-trimethyl-	Hydrocarbons	560-21-4	C8H18				0	0	0	0	291736	0	0	0	0	0	0	0	0	0	0	0	0	686992
Pentane, 2,2-dimethyl-	Hydrocarbons	590-35-2	C7H16				0	379746	0	0	0	0	0	0	0	0	0	0	0	58011	0	0	0	0
Naphthalene, decahydro-2,2-dimethyl-	Hydrocarbons	31124-85-3	C12H22				0	0	0	0	0	0	0	0	0	0	0	0	0	184312	0	0	0	0
Octane, 2,2,6-trimethyl-	Hydrocarbons	62016-28-8	C11H24				0	0	0	0	313553	0	0	0	0	0	0	172887	0	0	0	0	0	0
Decane, 2,2,6-trimethyl-	Hydrocarbons	62237-97-2	C13H28				0	0	0	0	0	0	0	0	0	0	0	0	0	0	0	0	208010	0
Hexane, 2,2,4-trimethyl-	Hydrocarbons	16747-26-5	C9H20				0	1148587	0	0	0	0	0	0	0	0	0	0	0	0	0	0	0	0
Pentane, 2,2,4,4-tetramethyl-	Hydrocarbons	1070-87-7	C9H20				0	0	0	0	0	0	0	0	0	252481	0	0	0	0	0	0	0	0
2,2,4,4,5,5,7,7-Octamethyloctane	Hydrocarbons	5171-85-7	C16H34				0	0	0	0	0	194977	0	0	0	0	0	0	0	0	0	0	0	0
Tridecane, 2,2,4,10,12,12-hexamethyl-7-(3,5,5-trimethylhexyl)-	Hydrocarbons	3035-75-4	C28H58				0	0	0	0	0	0	0	0	0	3206844	0	0	0	0	0	0	0	0
Pentane, 2,2,3,3-tetramethyl-	Hydrocarbons	7154-79-2	C9H20				0	0	0	0	0	0	0	0	0	0	0	0	0	0	1919421	0	0	0
Hexane, 2,2,3,3-tetramethyl-	Hydrocarbons	13475-81-5	C10H22				0	0	0	0	0	0	0	0	0	136884	0	0	0	0	0	0	0	0
Butane, 2,2,3,3-tetramethyl-	Hydrocarbons	594-82-1	C8H18				214373	0	270194	0	231011	0	320253	0	0	0	288419	204414	0	0	0	266291	0	397508
Heptane, 2,2,3,3,5,6,6-heptamethyl-	Hydrocarbons	7225-67-4	C14H30				0	0	0	0	0	0	0	0	0	0	0	0	0	0	0	0	0	87850
Undecane, 2,10-dimethyl-	Hydrocarbons	17301-27-8	C13H28				0	0	0	0	0	0	0	0	0	0	0	0	0	0	301891	0	0	0
Cyclopentane, 1-ethyl-3-methyl-	Hydrocarbons	3726-47-4	C8H16				0	0	0	0	0	0	0	0	0	0	0	0	3705921	0	0	0	0	0
Cyclohexane, 1-ethyl-2-propyl-	Hydrocarbons	62238-33-9	C11H22				0	0	0	0	0	0	0	0	0	0	0	0	795860	0	0	0	0	0
Cyclopentane, 1-ethyl-1-methyl-	Hydrocarbons	16747-50-5	C8H16				0	203275	0	212364	0	167589	0	198286	0	249504	54018133	102078	0	0	0	84043	115101	0
Cyclohexane, 1-ethyl-1-methyl-	Hydrocarbons	4926-90-3	C9H18				170131	0	158645	0	0	0	0	0	375712	0	0	186893	0	0	0	0	0	0
Cyclopentane, 1-pentyl-2-propyl-	Hydrocarbons	62199-51-3	C13H26				0	0	0	0	0	0	577619	0	0	0	0	0	0	0	0	0	0	0
Cyclopropane, 1-(1-methylethyl)-2-nonyl-	Hydrocarbons	41977-39-3	C15H30				0	0	0	0	0	0	0	0	0	0	1097596	0	835040	0	385467	0	0	0
Propane, 2-cyclopropyl-	Hydrocarbons	3638-35-5	C6H12				0	0	0	0	0	0	0	0	0	1372361	0	0	0	0	0	0	0	0
Pentane, 2-cyclopropyl-	Hydrocarbons	5458-16-2	C8H16				0	0	0	290183	0	0	0	0	0	0	0	0	0	0	0	0	0	0
Cyclohexane, 1-methyl-4-methylene-	Hydrocarbons	2808-80-2	C8H14				992046	0	0	0	0	0	0	0	0	0	0	0	0	0	909102	469828	0	0
Cycloheptane, 1-methyl-4-methylene-	Hydrocarbons	23799-25-9	C9H16				0	464514	0	0	0	0	0	0	0	0	446205	0	0	0	0	0	0	0
Cyclohexane, 1-methyl-3-propyl-	Hydrocarbons	4291-80-9	C10H20				0	0	0	0	0	0	0	0	0	0	0	0	0	211863	0	0	0	410761
1-Methyl-2-methylenecyclohexane	Hydrocarbons	2808-75-5	C8H14				0	0	0	0	0	31375643	0	0	0	0	0	0	0	0	0	0	0	0
Cyclopropane, 1-methyl-2-octyl-	Hydrocarbons	37617-26-8	C12H24				0	0	0	0	544414	0	0	0	0	0	0	0	0	0	0	0	0	0
Cyclohexane, 1-methyl-2-pentyl-	Hydrocarbons	54411-01-7	C12H24				410747	0	0	0	0	0	0	0	0	0	0	0	0	0	548943	0	0	0
Cyclopentane, 1-methyl-2-propyl-	Hydrocarbons	3728-57-2	C9H18				0	0	0	0	0	0	0	0	800838	0	0	0	0	0	0	0	0	0
Cyclohexane, 1-methyl-2-propyl-	Hydrocarbons	4291-79-6	C10H20				0	0	0	0	184209	0	175767	198671	0	0	0	0	452765	0	0	255120	334814	0
Cyclopropane, 1-methyl-1-(2-methylpropyl)-2-nonyl-	Hydrocarbons	41977-41-7	C17H34				0	0	288885	0	0	0	0	0	0	0	0	0	0	0	0	0	0	0
Cyclobutane, 1-hexyl-2,3-dimethyl-	Hydrocarbons	55170-84-8	C12H24				0	0	0	0	730213	0	0	0	0	0	0	0	0	0	0	0	0	0
Cyclopropane, 1-butyl-2-(2-methylpropyl)-	Hydrocarbons	41977-35-9	C11H22				0	0	0	0	0	0	0	0	0	0	0	0	0	0	0	0	283220	0
Added stereo to name	Hydrocarbons	24145-88-8	C12H20				0	0	0	0	0	365183	0	0	0	0	0	0	0	0	0	0	0	0
Cyclobutane, 1,2-diethyl-, cis-	Hydrocarbons	61141-50-2	C8H16				0	0	0	0	0	0	0	0	0	625240	0	0	0	0	0	0	0	0
Cyclohexane, 1,2,3-trimethyl-, (1a,2a,3beta?????beta?????)-	Hydrocarbons	7667-55-2	C9H18				0	0	0	0	0	0	0	0	0	0	612760	0	0	0	0	0	0	0
Cyclopentane, 1,1'-[3-(2-cyclopentylethyl)-1,5-pentanediyl]bis-	Hydrocarbons	55255-85-1	C22H40				0	0	0	0	0	0	0	0	246546	0	3161100	3796705	2758759	0	0	0	0	0
Cyclohexane, 1,4-bis(methylene)-	Hydrocarbons	4982-20-1	C8H12				0	0	0	0	0	1100534	0	0	30636438	0	0	0	0	0	0	1047924	1207090	0
Cyclohexane, 1,1'-(1,4-butanediyl)bis-	Hydrocarbons	6165-44-2	C16H30				0	0	0	167674	259595	0	0	0	0	0	0	0	0	0	0	0	0	0
Cyclopentane, 1,3-dimethyl-	Hydrocarbons	2453-00-1	C7H14				0	0	0	0	0	0	0	0	122848	0	0	0	0	0	0	0	0	0
Cyclooctane, 1,2-diethyl-	Hydrocarbons	23609-46-3	C12H24				0	0	0	0	0	0	0	0	0	0	524554	0	0	0	0	0	0	0
Cyclobutane, 1,2-diethyl-	Hydrocarbons	61141-83-1	C8H16				0	0	0	0	0	0	0	0	0	0	0	0	0	575664136	0	0	0	0
Cyclohexane, (1,2-dimethylpropyl)-	Hydrocarbons	51284-29-8	C11H22				0	0	0	0	0	0	221392	0	0	0	275637	0	0	289645	0	0	0	0
Cyclohexane, 1,2,4-trimethyl-	Hydrocarbons	2234-75-5	C9H18				0	0	542985	0	0	0	0	0	0	0	0	0	0	0	0	0	0	0
Cyclohexane, 1,2,3-trimethyl-	Hydrocarbons	1678-97-3	C9H18				0	697451	0	0	0	0	0	0	0	0	0	0	0	0	2405606	0	0	0
Bicyclo[2.2.2]octane, 1,2,3,6-tetramethyl-	Hydrocarbons	62338-45-8	C12H22				0	0	0	0	0	0	0	0	0	817788	0	0	0	0	0	0	0	0
1,1'-Bicyclobutyl	Hydrocarbons	7051-52-7	C8H14				0	284800	1189099	39975214	0	0	0	0	0	0	0	0	0	0	500178906	0	174712	0
1,1'-Bicyclopropyl, 1,1'-dimethyl-	Hydrocarbons	59020-33-6	C8H14				0	0	0	0	952050288	0	0	0	0	0	0	0	0	0	0	0	0	0
1,1'-Bicyclopropyl	Hydrocarbons	5685-46-1	C6H10				0	0	0	0	0	0	0	0	0	0	0	498320	0	0	0	0	697142	530108
Cyclopropane, 1,1-diethyl-	Hydrocarbons	1003-19-6	C7H14				0	0	0	0	0	0	0	0	0	0	0	0	0	0	0	0	0	447045
Cyclopropane, 1,1-dimethyl-	Hydrocarbons	1630-94-0	C5H10				0	0	1383835	0	21088563	0	3882656	1132305	2655305	0	0	0	0	0	0	1093872	1713789	1443153
1,1,4-Trimethylcyclohexane	Hydrocarbons	7094-27-1	C9H18				82451	0	0	153031	134978	0	230598	244895	0	0	241367	0	0	169199	395133	0	445175	0
Cyclopentane, 1,1,3-trimethyl-	Hydrocarbons	4516-69-2	C8H16				479662	0	0	0	0	0	0	0	0	0	0	0	0	0	0	0	0	0
Cyclohexane, 1,1,3-trimethyl-	Hydrocarbons	3073-66-3	C9H18				0	0	203670	0	0	0	0	0	0	0	0	0	0	0	0	371608	0	390794
1,1,3,3,5-Pentamethylcyclohexane	Hydrocarbons	70810-19-4	C11H22				0	0	0	0	0	0	0	240902	0	0	0	0	0	0	0	0	0	0
Cyclopentane, 1,1,2-trimethyl-	Hydrocarbons	4259-00-1	C8H16				150030	0	0	0	0	0	0	0	0	0	0	0	150670	0	158061	0	0	0
Cyclohexane, 1,1,2,3-tetramethyl-	Hydrocarbons	6783-92-2	C10H20				0	277466	336441	81239	0	0	138274	0	0	251973	0	0	0	204725	320338	0	0	0
Cyclobutane, 1,1,2,3,3-pentamethyl-	Hydrocarbons	57905-86-9	C9H18				0	0	0	0	0	702816	0	0	0	0	0	0	0	0	0	0	0	0
Hexane, 3,4-bis(1,1-dimethylethyl)-2,2,5,5-tetramethyl-	Hydrocarbons	62850-21-9	C18H38				0	0	0	0	0	691134	0	0	0	0	8544847	0	0	0	0	0	0	0
Hexane, 1-(isopropylidenecyclopropyl)-	Hydrocarbons	24524-53-6	C12H22				0	300045	0	0	0	0	0	0	0	0	0	0	0	0	0	0	0	0
Cyclohexane, (3-methylpentyl)-	Hydrocarbons	61142-38-9	C12H24				0	0	0	0	0	0	0	0	0	0	0	0	0	428662	0	0	0	0
Cyclopentane, 1,2,3-trimethyl-, (1a,2a,3beta?????beta?????)-	Hydrocarbons	15890-40-1	C8H16				0	0	0	0	0	588553418	0	0	0	0	0	0	0	971402173	0	0	0	0
Cyclopropane, (1,2-dimethylpropyl)-	Hydrocarbons	6976-27-8	C8H16				0	0	0	0	512735	0	0	0	0	0	0	0	0	0	0	0	0	0
Dispiro[2.1.2.1]octane	Hydrocarbons	25399-32-0	C8H12				0	0	0	0	0	0	0	0	0	169240	0	0	0	0	0	0	0	0
Dispiro[2.0.2.5]undecane, 8-methylene-	Hydrocarbons	51567-09-0	C12H18				0	0	821237	0	0	0	0	0	0	0	0	0	0	0	0	0	0	0
2,6-Dimethyl-1,3,5,7-octatetraene, E,E-	Hydrocarbons	460-01-5	C10H14				0	0	0	0	0	0	0	0	0	0	3482626	7409096	0	0	0	0	0	0
(3aR,4R,8R,8aS)-3a,4,7,8a-Tetramethyl-1,2,3,3a,4,5,8,8a-octahydro-4,8-methanoazulene	Hydrocarbons	53060-59-6	C15H24				57487803	32104617	25946315	7033151	4844080	12309621	15322299	18706407	17376337	16205706	17564758	18776145	141587139	97864531	75055070	13922407	14953769	30599075
Tridecane, 3-methylene-	Hydrocarbons	19780-34-8	C14H28				945970	833050	994173	862002	893711	922262	1255816	1312268	1178691	1094466	1390601	702930	2472285	1144845	2085977	0	1310903	1459538
Tricyclo[3.2.1.0(1,5)]octane	Hydrocarbons	19074-25-0	C8H12				0	0	0	0	3902843	1213108	698630	0	0	0	0	0	0	0	0	0	0	0
Pentalene, octahydro-, cis-	Hydrocarbons	1755-05-1	C8H14				0	435665	0	0	0	0	0	0	0	0	0	0	0	0	0	0	0	0
Cyclohexane, 1-isopropyl-1-methyl-	Hydrocarbons	16580-26-0	C10H20				448683	223871	0	0	0	234349	0	0	0	0	504543	0	0	278874	359538	0	0	0
Cyclooctane, (1-methylpropyl)-	Hydrocarbons	16538-89-9	C12H24				1908965	4817267	2405350	387036	0	319808	0	0	373036	736003	1458749	1126402	817291	0	421632	426367	794302	648339
Decane, 4-ethyl-	Hydrocarbons	1636-44-8	C12H26				0	0	0	0	0	0	0	0	0	0	0	0	0	0	0	0	177394	0
3-Penten-1-yne, 3-methyl-	Hydrocarbons	1574-33-0	C6H8				0	121285	0	0	0	0	0	0	0	0	0	0	0	0	0	0	0	0
Cyclopropane, octyl-	Hydrocarbons	1472-09-9	C11H22				0	0	0	0	0	0	0	0	0	0	0	261685	0	0	0	0	0	0
1,2-Dimethyl cyclopropene	Hydrocarbons	14309-32-1	C5H8				0	0	0	0	0	0	0	0	0	0	0	0	0	0	2682439	0	0	0
Heptane, 2,2,6,6-tetramethyl-4-methylene-	Hydrocarbons	141-70-8	C12H24				0	0	0	448573	0	0	382847	725854	232419	0	686791	338740	0	489660	0	655664	0	0
Tricyclo[3.2.1.0<2,4>]oct-6-ene,(1a,2a,4a,5a)-	Hydrocarbons	3635-94-7	C8H10				0	0	0	0	0	0	0	0	0	0	0	171357	0	0	0	0	0	0
2a,4a,6a,6b-Tetrahydrocyclopenta[cd]pentalene	Hydrocarbons	6053-74-3	C10H10				1289218	566719	1051293	0	0	599541	0	0	0	0	3221428	814824	1984167	3129553	4347689	1639835	0	0
Spiropentane, propyl-	Hydrocarbons	6191-88-4	C8H14				225830	0	0	0	0	0	0	0	0	0	0	0	0	0	0	0	0	0
[4.2.2]Propella-2,4,7,9-tetraene	Hydrocarbons	88090-34-0	C10H8				0	0	0	0	0	0	0	0	0	0	976146	0	1961577	0	0	0	0	0
1-Propyne, 3-bromo-	Hydrocarbons	106-96-7	C3H3Br				0	0	0	0	0	0	0	0	0	0	18164516	0	0	0	0	0	0	0
Propargylamine	Hydrocarbons	2450-71-7	C3H5N				0	0	0	0	0	0	0	0	0	0	75129778	0	0	0	0	2274494157	0	0
Propyne	Hydrocarbons	74-99-7	C3H4				0	0	0	0	0	0	0	3312722	0	0	0	0	0	3096101	0	0	0	0
5-Chloro-1-pentyne	Hydrocarbons	14267-92-6	C5H7Cl				0	0	0	0	0	0	0	0	0	0	14543057	0	0	0	0	0	0	0
1-Pentyne, 4-methyl-	Hydrocarbons	7154-75-8	C6H10				0	0	0	0	0	0	0	0	0	0	0	0	0	0	0	0	2852349	0
3-Butyn-2-amine, 2-methyl-	Hydrocarbons	2978-58-7	C5H9N				3016571	4798867	4900860	0	0	0	0	0	0	5306922	0	3667147	3753915	0	0	0	0	0
1-Hexadecyne	Hydrocarbons	629-74-3	C16H30				0	0	379904	0	0	0	0	0	0	0	0	0	0	0	0	0	0	0
1-Eicosyne	Hydrocarbons	765-27-5	C20H38				0	0	0	0	1522659	0	0	0	0	0	0	0	0	0	0	0	0	0
1,5-Hexadiyne	Hydrocarbons	628-16-0	C6H6				0	0	0	0	0	0	0	43919168	0	0	0	0	0	0	0	0	0	0
1,5-Decadiyne	Hydrocarbons	53963-03-4	C10H14				0	0	0	0	0	0	0	0	0	0	0	0	1628058	0	0	0	0	0
1,4-Decadiyne	Hydrocarbons	929-53-3	C10H14				0	0	0	0	0	0	0	0	0	0	0	0	0	6400203	0	0	0	0
1,3-Butadiyne	Hydrocarbons	460-12-8	C4H2				0	0	0	491377	380534	0	0	125560	234629	0	0	0	0	0	0	0	0	128859
1,11-Dodecadiyne	Hydrocarbons	20521-44-2	C12H18				0	0	0	0	0	0	0	0	0	0	572772	0	0	237623	0	0	0	0
1,9-Decadiyne	Hydrocarbons	1720-38-3	C10H14				0	0	0	47266582	0	2025644	0	0	0	0	0	0	0	0	0	0	0	0
3-Octen-2-one	Ketones	1669-44-9	C8H14O				1353415	1088282	1971796	1803322	3642312	1679402	1130419	864432	1131640	2193398	863336	1889300	1850342	1134238	0	0	1291938	1073023
3-Penten-2-one	Ketones	625-33-2	C5H8O				0	0	13560337	4353141	3266696	0	18669029	0	25254173	0	0	0	17094609	20090181	0	18387572	17157402	0
3-Nonen-2-one	Ketones	14309-57-0	C9H16O				2531983	3548594	2340316	386217	329163	1889912	0	1606863	1757689	1484132	2328371	1784292	1289017	1240232	0	681213	697155	842407
Ethanone, 1-(3-cyclohexen-1-yl)-	Ketones	7353-76-6	C8H12O				2630754	0	3579385	0	0	1880680	1478439	1866588	0	0	6122595	3387933	3545284	2694910	0	0	0	2573816
Ethanone, 1-(1-methyl-2-cyclopenten-1-yl)-	Ketones	68752-16-9	C8H12O				0	178378	0	0	0	84709	0	452863	0	185643	0	711194	411815	343379	0	0	0	0
3-Hexene-2,5-dione	Ketones	4436-75-3	C6H8O2				0	0	0	0	0	0	0	334700	0	0	0	980204	0	0	0	0	0	0
Bicyclo[3.2.1]oct-3-en-2-one, 4-methyl-	Ketones	62702-89-0	C9H12O				0	0	0	0	0	0	0	0	0	1263358	1237588	0	0	0	0	0	0	0
Bicyclo[3.2.1]oct-6-en-3-one	Ketones	3721-60-6	C8H10O				0	0	6315338	0	0	36600587	0	0	0	0	0	447867	0	0	0	0	0	3252815
Bicyclo[3.2.0]hept-3-en-2-one	Ketones	19093-11-9	C7H8O				0	0	0	0	0	905551	0	0	0	0	0	0	0	0	0	0	0	0
Bicyclo[3.2.0]hept-2-en-6-one	Ketones	13173-09-6	C7H8O				0	0	0	222927	0	0	0	0	0	0	0	0	0	0	0	0	0	0
Bicyclo[2.2.2]oct-5-en-2-one	Ketones	2220-40-8	C8H10O				2679529	4366627	0	0	0	0	1323579	7050155	1059512	4892880	0	865439	17157755	2808918	0	634713	0	0
1,13-Tetradecadien-3-one	Ketones	58879-40-6	C14H24O				0	303088	0	0	0	0	0	0	0	0	0	0	0	0	0	0	0	0
Tricyclo[4.2.0.0(2,4)]oct-7-en-5-one	Ketones	56666-78-5	C8H8O				0	0	0	0	396734	0	0	0	0	0	732778	0	0	0	0	554361	468267	0
Acorenone B	Ketones	21653-33-8	C15H24O				0	0	0	0	0	0	0	0	0	0	0	0	243265	0	0	0	0	0
5-Cyclooctene-1,2-dione	Ketones	35353-89-0	C8H10O2				0	0	0	0	0	0	814596	0	0	0	0	0	0	0	0	0	0	0
7-Oxabicyclo[2.2.1]hept-5-en-2-one	Ketones	95530-78-2	C6H6O2				0	0	0	0	0	0	0	0	0	0	0	738425050	0	0	0	0	499424	0
7-Octen-2-one	Ketones	3664-60-6	C8H14O				0	0	0	0	0	0	0	0	0	0	1040615	499561	0	0	0	0	0	0
Bicyclo[3.2.0]hept-2-en-6-one, 7-chloro-	Ketones	20836-85-5	C7H7ClO				0	0	0	207112	0	0	0	0	0	0	0	0	0	0	0	0	0	0
3,6-Diketohept-1-ene	Ketones	70353-50-3	C7H10O2				0	0	0	0	0	0	0	158765	0	0	0	0	0	0	0	0	0	0
5-Octen-4-one, 7-methyl-	Ketones	32064-78-1	C9H16O				0	0	0	0	0	0	0	0	0	0	361473	0	0	0	0	0	0	0
5-Nonen-4-one, 6-methyl-	Ketones	7036-98-8	C10H18O				0	0	0	0	0	0	0	0	0	295208	0	0	0	0	0	0	0	0
6-Hepten-3-one, 5-hydroxy-4-methyl-	Ketones	61141-71-7	C8H14O2				0	0	0	0	0	296062	911108	62993353	0	0	0	259133	0	3768662	0	1965892	123128251	0
3-Hepten-2-one, 5-methyl-	Ketones	5090-16-4	C8H14O				0	413507	0	0	0	0	0	0	0	879567	0	0	0	1429173	0	0	0	0
5-Hepten-3-one, 5-methyl-	Ketones	1190-34-7	C8H14O				3656923	3365870	0	0	0	0	2458143	0	0	0	0	0	0	2061804	0	2538073	1931970	1374776
2-Pentanone, 5-(1,2-propadienyloxy)-	Ketones	55702-69-7	C8H12O2				0	0	0	0	0	0	0	0	0	2922410	0	0	0	388563	0	0	0	0
2-Cyclohexen-1-one, 4-ethyl-4-methyl-	Ketones	17429-32-2	C9H14O				0	0	0	0	0	0	0	0	0	0	0	0	259186	0	0	0	0	0
2-Hexanone, 3-methyl-4-methylene-	Ketones	20690-71-5	C8H14O				0	0	0	0	0	0	0	0	0	0	0	186008	0	0	0	0	0	0
1-Phenylpent-4-en-1-one	Ketones	3240-29-7	C11H12O				0	0	0	0	0	0	0	0	0	0	143269	0	0	0	0	0	0	0
4-Penten-2-one	Ketones	13891-87-7	C5H8O				470970	0	0	0	0	0	2792810	2883120	765331	0	9216036	0	654811	0	0	661194	0	0
4-Hexen-2-one	Ketones	25659-22-7	C6H10O				0	0	0	0	0	0	0	862680	0	0	0	0	0	0	380207	190125	0	0
4,6-Heptadiyn-3-one	Ketones	29743-27-9	C7H6O				0	1484088	0	0	0	0	0	0	523388	0	0	2135482	0	0	0	2548656	808103	0
1-Heptyne, 3-methoxy-3,4-dimethyl-	Ketones	54244-92-7	C10H18O				0	0	327577	0	0	0	0	0	0	0	0	0	0	0	0	0	0	0
3-Methyl-3-cyclohexen-1-one	Ketones	31883-98-4	C7H10O				1386504984	0	0	0	0	0	0	0	0	1557103	0	0	0	823306	0	0	0	0
(R)-3-Methyl-5-propylcyclohex-2-enone	Ketones	316382-07-7	C10H16O				0	0	0	0	0	0	0	0	246756	0	0	0	0	0	0	0	0	0
4-Penten-2-one, 3-methyl-	Ketones	758-87-2	C6H10O				0	0	366738	0	0	0	0	0	0	0	0	0	3279683	2793468	2853177	0	0	0
4-Hexen-2-one, 3-methyl-	Ketones	72189-24-3	C7H12O				0	0	0	0	0	0	0	0	0	0	0	0	519052	0	355904	0	0	0
3-Penten-2-one, 3-methyl-	Ketones	565-62-8	C6H10O				882009	786525	0	263514	0	0	0	11159983	7432505	1427431	0	1447975	14689805	0	16717772	2554093	1720544	2289921
2-Cyclopenten-1-one, 3-methyl-2-(2,4-pentadienyl)-, (Z)-	Ketones	22610-79-3	C11H14O				3194541	0	0	0	0	0	0	0	0	547007	798206	0	782829	0	918990	0	0	0
3-Hexen-2-one, 3,4-dimethyl-, (Z)-	Ketones	20685-45-4	C8H14O				0	0	0	0	0	0	0	0	0	0	0	269810	0	0	0	0	0	0
3-Cyclohepten-1-one	Ketones	1121-64-8	C7H10O				0	0	0	0	0	0	0	0	0	0	24469141	0	0	0	0	0	0	0
3,6,6-TRIMETHYL-CYCLOHEX-2-ENONE	Ketones	23438-77-9	C9H14O				0	0	0	0	0	0	0	0	0	0	328463	0	0	0	0	0	0	0
3-Penten-2-one, 3,4-dimethyl-	Ketones	684-94-6	C7H12O				0	0	0	0	0	0	0	0	0	0	0	0	0	0	0	0	5747656	0
2-Octen-4-one	Ketones	4643-27-0	C8H14O				198064	259589	255464	0	0	100897	1066145	0	0	214666	215638	200981	0	175264	0	0	0	0
Cyclohexanone, 2-(2-propenyl)-	Ketones	94-66-6	C9H14O				0	0	0	0	0	0	0	0	1549140	0	1460008	0	0	0	1580627	0	0	0
2-Cyclopenten-1-one, 2-pentyl-	Ketones	25564-22-1	C10H16O				0	0	0	0	0	0	1674286	0	0	1865947	0	0	0	0	0	0	0	0
4,6-Octadiyn-3-one, 2-methyl-	Ketones	29743-33-7	C9H10O				0	0	0	0	0	0	0	0	0	137204	0	0	0	0	0	0	276484	0
2-Nonen-4-one, 2-methyl-	Ketones	2903-23-3	C10H18O				0	0	0	0	0	2475502	872816	0	0	0	0	0	9480540	0	12111996	0	0	0
2-Cyclohexen-1-one, 3-phenyl-	Ketones	10345-87-6	C12H12O				0	0	244069	60460	0	261483	82840	207085	0	0	354659	160223	129483	179629	0	0	0	0
1,4-Cyclohex-2-enedione	Ketones	4505-38-8	C6H6O2				41006184	52341715	37574492	1258314	1746171	27079094	43829672	37475009	50648103	70213583	57711850	44243008	49110072	61331652	51468692	43297160	41786587	42617138
2-Propanone, 1-(1-cyclohexen-1-yl)-	Ketones	768-50-3	C9H14O				131781	0	0	0	0	0	0	0	0	0	0	0	0	0	0	0	0	0
2,6-Dimethyl-6-nitro-2-hepten-4-one	Ketones	73583-56-9	C9H15NO3				0	1626386	0	0	0	654394	0	153720327	0	0	0	0	0	0	0	120570	0	0
4,4-Dimethylcyclohexadienone	Ketones	1073-14-9	C8H10O				0	0	0	0	0	0	0	0	0	124477	0	0	0	0	0	0	0	0
1-Penten-3-one, 2,4-dimethyl-	Ketones	3212-68-8	C7H12O				0	0	0	0	0	0	0	0	106451	0	0	0	0	0	0	0	0	339092
Ethanone, 1-(1-cyclohexen-1-yl)-	Ketones	932-66-1	C8H12O				0	0	0	0	0	0	0	1066475	0	0	1073878	0	0	0	0	0	0	1377375
2-Propen-1-one, 1-cyclopropyl-	Ketones	59819-62-4	C6H8O				500936	0	0	0	0	0	425028	636317	636842	0	0	517819	0	0	613499	0	0	0
2-Propen-1-one, 1-(2,2-dimethylcyclopropyl)-	Ketones	77846-92-5	C8H12O				0	0	0	0	0	0	586210	0	0	0	0	0	0	0	0	0	0	2360127
1-(1,2-Dimethyl-cyclopent-2-enyl)-ethanone	Ketones	70987-82-5	C9H14O				0	0	1094690	0	316097	636617	0	0	0	1945536	2152405	0	1287196	6389117	1735569	0	0	0
1-(1,2,3-Trimethyl-cyclopent-2-enyl)-ethanone	Ketones	70987-81-4	C10H16O				0	151130	160025	0	0	278599	0	0	0	0	0	0	211266	0	199603	0	0	0
5,7-Octadien-4-one, 2,6-dimethyl-, (Z)-	Ketones	3588-18-9	C10H16O				0	0	0	0	0	409726	0	0	0	332979	0	0	234873	208672	0	0	262954	0
Ethanone, 1,2-di-2-furanyl-2-hydroxy-	Ketones	552-86-3	C10H8O4				231024	0	687445	347932	0	0	1277170	0	0	0	0	751639	0	0	0	0	0	0
Ethanone, 2-(acetyloxy)-1-phenyl-	Ketones	2243-35-8	C10H10O3				0	0	0	0	0	0	0	0	0	284281	0	782796	0	324345	0	0	0	0
1-Propanone, 2-bromo-1-phenyl-	Ketones	2114-00-3	C9H9BrO				749859	0	0	866361	635857	144240	449931	1061668	4504629	0	0	0	956364	0	5262269	3101057	455254	723768
2-Heptadecanone	Ketones	2922-51-2	C17H34O				1390052	0	0	0	0	0	0	0	0	0	0	0	0	631763	0	0	0	0
1-Butanone, 3-methyl-1-phenyl-	Ketones	582-62-7	C11H14O				4572201	4297935	3939590	0	0	2423705	2221317	4322226	3477585	6104546	8860985	4432007	5200706	6736546	7569500	1609293	1454255	2173813
Isopropyl phenyl ketone	Ketones	611-70-1	C10H12O				0	0	0	0	0	0	0	0	0	0	6141581	0	0	0	0	0	0	5670811
Ethanone, 1-oxiranyl-	Ketones	4401-11-0	C4H6O2				0	0	0	0	0	0	0	0	0	0	0	0	0	0	0	0	466633	0
p-(Pentyloxy)acetophenone	Ketones	5467-56-1	C13H18O2				0	0	0	0	0	0	0	0	0	0	0	0	0	1565523	0	0	0	0
Ethanone, 1-(3-butyloxiranyl)-	Ketones	17257-80-6	C8H14O2				0	729392	0	0	0	0	0	0	0	0	0	0	0	0	0	0	0	0
Ethanone, 1-(1-methylcyclopentyl)-	Ketones	13388-93-7	C8H14O				0	0	0	0	0	0	177889	0	0	0	0	169511	0	0	0	0	0	0
4,4-Dimethyl-3-oxopentanenitrile	Ketones	59997-51-2	C7H11NO				0	0	2588339	0	0	0	0	0	0	0	0	0	0	0	0	0	0	0
Pentafluoroethyl phenyl ketone	Ketones	394-52-5	C9H5F5O				0	0	0	0	0	0	589186	1744234	0	0	0	0	2261144	0	0	0	0	0
2-Butyl-3-(4-beta?????beta?????-diethylaminoethoxybenzoyl)benzofuran	Ketones	23551-25-9	C25H31NO3				0	0	0	0	0	0	0	0	0	0	0	0	293176	0	0	274334	0	0
Bicyclo[4.2.1]nonan-9-one	Ketones	14252-11-0	C9H14O				0	0	0	0	0	0	0	0	0	0	0	0	0	638022	0	0	0	0
Bicyclo[4.1.0]heptan-2-one	Ketones	5771-58-4	C7H10O				0	4304562	0	0	0	0	0	24435621	0	0	0	0	0	0	60026679	0	20122187	0
Bicyclo[3.3.2]decan-9-one	Ketones	28054-91-3	C10H16O				0	0	0	0	0	0	0	0	0	0	0	470526	0	0	0	0	0	0
Bicyclo[3.3.1]nonan-2-one	Ketones	2568-17-4	C9H14O				0	0	0	0	0	0	0	0	1730034	0	0	0	0	1635471	0	846032	0	0
Bicyclo(3.3.1)nonane-2,6-dione	Ketones	16473-11-3	C9H12O2				0	0	0	0	0	0	0	0	0	0	0	0	892556	0	0	0	0	0
Bicyclo[3.2.1]octan-3-one	Ketones	14252-05-2	C8H12O				0	3327441	0	0	0	0	0	0	1417694	3463294	0	0	0	0	3076191	3062883	3124478	0
Bicyclo[3.1.1]heptan-2-one	Ketones	17159-87-4	C7H10O				0	0	0	0	7063960	0	0	0	0	0	0	0	0	0	0	5856414	0	0
Bicyclo[3.1.0]hexan-3-one	Ketones	1755-04-0	C6H8O				497498	496152	176955	0	0	0	435840	0	276572	508764	345281	0	650425	641655	0	0	0	501917
Bicyclo[3.1.0]hexan-2-one	Ketones	4160-49-0	C6H8O				0	0	0	0	0	0	0	0	0	0	0	317001	0	0	360971	0	0	0
Succinic acid, diester with 2-hydroxy-4'-phenylacetophenone	Ketones	5169-74-4	C32H26O6				0	191088	0	0	0	0	0	0	0	0	0	0	0	0	0	0	0	0
Hex-2-yn-4-one, 2-methyl-	Ketones	52066-33-8	C7H10O				0	0	0	0	0	0	0	0	0	0	0	0	0	11124417	0	0	0	0
Ethyl-2-thiopheneglyoxylate	Ketones	4075-58-5	C8H8O3S				0	0	0	0	0	0	0	0	0	0	205536	0	0	0	0	0	0	0
Spiro[4.5]decane-6,10-dione	Ketones	6684-66-8	C10H14O2				5017942	0	0	0	0	0	4721333	0	0	0	0	0	6380008	0	5713712	0	0	0
Spiro[3.5]nonan-1-one	Ketones	29800-45-1	C9H14O				0	0	0	0	0	0	0	0	0	0	0	1702221	0	0	0	0	0	0
Spiro[3.3]heptane-2,6-dione	Ketones	20061-23-8	C7H8O2				0	0	5719851	0	0	0	0	0	0	0	0	0	0	0	0	0	0	0
Spiro[2.4]heptan-5-one	Ketones	19740-31-9	C7H10O				0	0	0	0	0	0	0	0	0	0	0	0	0	0	429440	0	0	0
3-Pentanone, 2,2,4,4-tetramethyl-	Ketones	815-24-7	C9H18O				0	0	0	0	0	0	0	2611515	0	0	0	0	0	0	0	0	0	0
a-Furil	Ketones	492-94-4	C10H6O4				23647796	26519625	20990355	0	371664	0	142825	371938	0	23509378	12669734	7590708	4136444	6273382	393877	239584	290066	0
Methcathinone	Ketones	5650-44-2	C10H13NO				0	0	0	0	0	0	0	3031515	0	0	0	0	0	0	0	0	0	0
Methyl 1-methylcyclopropyl ketone	Ketones	1567-75-5	C6H10O				0	0	0	0	0	0	0	0	0	0	18351909	0	21808373	0	0	0	0	0
1-Hexanone, 1-phenyl-	Ketones	942-92-7	C12H16O				0	673524	600594	0	0	247592	246040	0	537176	1034537	1381615	695164	0	0	1152918	227340	0	0
Cyclooctanone	Ketones	502-49-8	C8H14O				75825853	87389654	0	0	0	0	0	0	0	1342030	0	0	0	1279364	587102	832094	919615	891360
Cycloundecanone	Ketones	878-13-7	C11H20O				487475	0	0	0	0	0	0	0	0	0	0	0	0	0	0	0	0	0
Cyclopentadecanone	Ketones	502-72-7	C15H28O				9134012	0	921728	0	0	0	0	1040778	0	0	0	0	0	934877	0	0	0	0
Cyclododecanone, 2-methylene-	Ketones	3045-76-9	C13H22O				0	0	0	0	0	272902	0	0	0	0	0	0	0	0	0	0	0	0
Cyclononanone	Ketones	3350-30-9	C9H16O				0	0	221472	0	0	0	0	0	0	0	0	0	0	0	0	0	0	0
Cyclohexanone, 3-(4-hydroxybutyl)-2-methyl-	Ketones	91212-98-5	C11H20O2				0	0	0	0	0	0	0	0	462857	0	0	0	765965	657255	0	273411	0	159708
Ethanone, 1-cyclohexyl-	Ketones	823-76-7	C8H14O				0	0	0	0	0	0	0	0	0	0	0	0	382490	0	0	0	0	0
3-Acetonylcycloheptanone	Ketones	66921-76-4	C10H16O2				0	0	0	0	0	0	0	0	0	0	0	0	0	0	0	0	941478	0
Cyclobutanone	Ketones	1191-95-3	C4H6O				0	0	0	1872931	0	1820120	0	0	0	0	0	0	0	0	0	0	0	0
Ethanone, 1-cyclobutyl-	Ketones	3019-25-8	C6H10O				0	0	0	0	0	0	0	0	0	0	0	0	0	2009091	0	0	0	0
Cyclobutyl phenyl ketone	Ketones	5407-98-7	C11H12O				0	0	0	0	0	485257	0	0	0	0	0	0	0	0	0	0	0	0
Ethanone, 1-cyclopropyl-	Ketones	765-43-5	C5H8O				0	452353	0	0	0	0	0	0	0	0	0	0	0	141992	0	0	0	138507
Methanone, cyclopropyl-3-thienyl-	Ketones	113348-25-7	C8H8OS				0	200918	0	0	0	0	0	0	0	0	0	0	0	0	0	0	0	0
Heptanophenone	Ketones	1671-75-6	C13H18O				0	0	0	0	0	0	0	0	0	0	0	0	802161	1228622	0	0	0	0
2-Propanone, 1-fluoro-	Ketones	430-51-3	C3H5FO				0	0	0	0	0	0	0	0	0	0	0	0	0	0	1018735	0	0	0
Furyl hydroxymethyl ketone	Ketones	17678-19-2	C6H6O3				0	0	0	162688	0	0	1960643	663352	406911	0	0	0	0	0	0	0	1099768	0
1(2H)-Naphthalenone, octahydro-, trans-	Ketones	21370-71-8	C10H16O				0	0	0	0	796943	0	0	0	0	0	0	0	0	0	0	0	0	0
Methanone, dicyclopropyl-	Ketones	1121-37-5	C7H10O				675732	0	0	0	0	0	0	205128	0	0	0	0	1065728	0	0	0	0	0
p-Methoxyheptanophenone	Ketones	69287-13-4	C14H20O2				0	0	0	0	0	0	0	0	0	0	0	170832	0	0	109936	0	0	0
Acetone-D6	Ketones	666-52-4	C3D6O				1310628	0	656728	135812	1755217	130189	0	1153253	1269338	613727	0	131473	0	690481	679656	1748344	505638	0
Pyrovalerone	Ketones	3563-49-3	C16H23NO				0	0	0	0	0	0	0	0	0	0	0	524051	0	0	0	0	0	0
Ethyl benzoylacetate	Ketones	94-02-0	C11H12O3				0	0	0	0	0	0	0	0	0	0	0	0	0	778223	0	0	0	0
Phenacylidene diacetate	Ketones	5062-30-6	C12H12O5				0	0	0	7799568	0	0	0	0	0	958706	1228458	0	0	0	942515	0	0	0
Ethanone, 2-(formyloxy)-1-phenyl-	Ketones	55153-12-3	C9H8O3				5541400	6096011	5200434	1059594	14872635	124535637	6787199	5012983	4904890	8369593	13315890	4764144	9076046	122111393	6693641	2657144	5505057	7304467
Benzenepropanenitrile, beta?????beta?????-oxo-	Ketones	614-16-4	C9H7NO				2055520	0	0	0	662564	0	898915	563433	1493772	860714	2135827	0	1842138	402605	1278096	0	0	0
Phenacyl thiocyanate	Ketones	5399-30-4	C9H7NOS				0	1185568	0	0	0	0	0	0	0	0	0	0	0	0	0	0	0	0
1,3-Butanedione, 1-phenyl-	Ketones	93-91-4	C10H10O2				1703744	1794444	2280390	0	0	0	1068693	1800544	956395	0	2214761	1262609	1828770	3693176	3731420	980673	1101683	0
9-Oxabicyclo[6.1.0]nonan-4-one	Ketones	28399-88-4	C8H12O2				735667	0	0	0	0	0	0	0	0	0	0	0	0	382803	368894	0	0	0
7-Chloro-1-(4-fluorophenyl)heptan-1-one	Ketones	17135-47-6	C13H16ClFO				0	0	0	0	0	0	0	0	0	0	0	0	0	113729	0	0	0	0
7-Methyloctane-2,4-dione, enol form	Ketones	999-05-3	C9H16O2				0	0	0	0	691896	0	0	0	0	0	0	0	0	0	0	0	0	0
2-Hexanone, 6-bromo-	Ketones	10226-29-6	C6H11BrO				1135853	0	0	0	2429860	0	0	0	0	0	0	0	0	0	0	1238594	0	0
6-Undecanone	Ketones	927-49-1	C11H22O				1794296	2537610	3305594	237012	329015	2543585	638035	544111	497519	1529426	1106274	634807	1441076	896482	1364943	458619	477897	625982
6-Pentadecanone	Ketones	1001-45-2	C15H30O				0	1397815	0	0	0	0	0	0	0	0	0	0	0	0	0	0	0	0
6-Tridecanone	Ketones	22026-12-6	C13H26O				409637	1477846	392331	0	0	503995	0	0	0	0	405133	0	1022504	197075	439593	0	0	0
6-Dodecanone	Ketones	6064-27-3	C12H24O				1167598	1708073	1050255	0	0	0	299120	312675	0	1409454	916213	0	903540	0	474333	238738	3440777	320424
2-Hexanone, 6-methoxy-	Ketones	29006-00-6	C7H14O2				0	3649729	0	0	0	0	0	0	0	0	0	0	0	0	0	0	0	0
2-Heptanone, 6-methyl-	Ketones	928-68-7	C8H16O				0	0	0	0	0	0	0	0	180418	0	0	0	0	0	20740	0	0	0
2-Heptanone, 6-methyl-5-methylene-	Ketones	498-51-1	C9H16O				0	0	0	0	199736	0	0	0	0	0	0	0	0	0	0	0	0	0
2,4-Heptanedione, 6-methyl-	Ketones	3002-23-1	C8H14O2				0	0	0	0	0	0	0	0	0	0	0	192653	0	0	0	0	0	0
6,7-Dodecanedione	Ketones	13757-90-9	C12H22O2				0	0	0	0	0	0	0	0	0	0	0	0	0	3650604	0	0	0	0
5-Acetyl-2-methoxyphenyl acetate	Ketones	60792-88-3	C11H12O4				115546	187156	0	0	0	0	0	191088	0	0	0	0	0	0	0	0	56192	0
3-Heptanone, 5-ethyl-4-methyl-	Ketones	27607-63-2	C10H20O				0	0	0	0	0	0	0	0	0	0	2102513	0	0	0	0	0	0	0
5-Oxohexanenitrile	Ketones	10412-98-3	C6H9NO				0	0	0	834394	0	0	0	0	0	0	0	0	0	0	0	0	0	0
3-Heptanone, 5-methylene-	Ketones	20690-70-4	C8H14O				0	0	0	0	0	0	4094854	0	0	0	0	0	0	0	4008610	0	0	0
Ethanone, 1-(5-chloro-2-hydroxyphenyl)-	Ketones	1450-74-4	C8H7ClO2				0	0	0	0	0	0	0	0	0	0	214579	0	0	0	0	0	0	0
5-Methyl-4-octanone	Ketones	6175-51-5	C9H18O				211089	0	0	0	0	0	0	0	0	0	0	0	0	0	0	0	0	0
2-Hexanone, 5-methyl-3-methylene-	Ketones	1187-87-7	C8H14O				0	0	0	0	0	0	0	0	0	0	592894	0	0	1405171	0	0	0	0
1-Hexanone, 5-methyl-1-phenyl-	Ketones	25552-17-4	C13H18O				741504	0	0	0	0	0	0	708230	0	0	0	0	0	0	0	0	0	0
5-Decanone	Ketones	820-29-1	C10H20O				0	0	0	0	0	0	0	0	0	221409	0	0	0	0	0	0	0	0
5,6-Decanedione	Ketones	5579-73-7	C10H18O2				0	0	265501	0	0	0	0	0	0	0	0	0	0	0	0	0	0	0
3-Pentyn-2-one, 5,5-diethoxy-	Ketones	55402-04-5	C9H14O3				716975	0	0	0	0	0	0	0	0	0	0	0	0	0	0	0	0	0
4-Butyl-cyclohexanone	Ketones	61203-82-5	C10H18O				0	0	0	0	0	0	0	0	0	0	0	0	1087881	0	0	0	0	0
4-Ethoxy-2-butanone	Ketones	60044-74-8	C6H12O2				0	0	0	0	0	0	0	0	0	0	1108976	0	568788	661468	0	0	0	0
1-(3H-Imidazol-4-yl)-ethanone	Ketones	61985-25-9	C5H6N2O				0	0	0	0	0	745380	0	0	0	0	0	0	0	0	0	0	0	0
Cyclohexanone, 4-acetyl-	Ketones	5034-21-9	C8H12O2				0	0	0	0	0	0	0	0	0	0	0	812284	0	0	0	0	0	0
Ethanone, 1-(1H-pyrazol-4-yl)-	Ketones	25016-16-4	C5H6N2O				0	0	0	0	0	0	0	0	0	0	0	0	0	0	0	2120592	0	0
4-Acetylbenzoic acid	Ketones	586-89-0	C9H8O3				0	0	0	0	0	0	219021	0	209578	0	0	236507	0	0	0	0	0	0
4-Acetylphenyl 2,2,2-trifluoroacetate	Ketones	31083-17-7	C10H7F3O3				0	0	0	0	0	0	0	0	0	0	0	30199	0	0	0	0	0	0
Cyclohexanone, 4-ethyl-	Ketones	5441-51-0	C8H14O				1738105	8341982	7596075	3373073	2263261	2060277	2601831	3501220	3137403	3503763	5292982	2242711	4816703	3350388	4623899	3783517	5127109	4246273
Ethanone, 1-(4-ethylphenyl)-	Ketones	937-30-4	C10H12O				0	0	0	10722	28683	0	0	0	0	0	0	0	0	0	0	0	126664	154604
4-Carboxycyclohexanone	Ketones	874-61-3	C7H10O3				0	0	0	0	0	0	0	0	0	0	0	275878	0	0	0	0	0	0
4-Nonanone	Ketones	4485-09-0	C9H18O				7883936	13073343	27427920	8576969	4379540	6571661	9116990	14429805	4828816	10672664	28891409	6464958	23769483	23981632	41214807	10605100	33455160	21321884
2-Pentanone, 4-hydroxy-	Ketones	4161-60-8	C5H10O2				0	0	0	0	0	0	0	508250	0	817490	1024345	483986	0	0	0	0	0	378726
4-Hydroxyadamantan-2-one	Ketones	26278-43-3	C10H14O2				0	0	0	1015780	838665	0	0	0	1227386	2207379	0	0	1517901	2168878	1902935	0	1690501	0
1-Butanone, 1-(4-hydroxyphenyl)-	Ketones	1009-11-6	C10H12O2				0	128549	0	0	0	0	0	0	0	0	0	0	0	0	0	0	0	0
2-Hexanone, 4-hydroxy-5-methyl-	Ketones	38836-21-4	C7H14O2				0	0	0	0	0	0	0	0	0	0	0	0	0	0	0	0	0	809032
CH3C(O)CH2CH2OH	Ketones	590-90-9	C4H8O2				2581327	0	0	419887	4750746	3824288	16228806	5013481	0	6033497	5797446	6087497	0	7087754	0	1142231	0	0
4'-Hydroxy-2,2-dimethylpropiophenone	Ketones	72569-10-9	C11H14O2				0	0	0	0	0	0	0	0	195107	401434	0	0	0	223161	0	0	0	0
1-Butanone, 4-chloro-1-(4-hydroxyphenyl)-	Ketones	7150-55-2	C10H11ClO2				0	0	0	0	0	0	0	0	0	112282	0	0	0	0	0	0	0	0
Bicyclo[2.2.2]octanone, 4-methoxy-	Ketones	4893-16-7	C9H14O2				1931851	2958694	0	0	0	0	3054556	0	0	7232403	6634374	0	0	7172008	6557121	2992962	0	0
1-Pentanone, 1-(4-methylphenyl)-	Ketones	1671-77-8	C12H16O				0	127324	0	0	78788	130334	0	91229	95031	0	0	0	103232	0	0	0	0	0
4-Methylsulfonyl-4-benzoyl-butyronitrile	Ketones	22818-11-7	C12H13NO3S				0	0	0	0	0	0	8827743	0	0	0	0	0	0	0	0	0	0	0
4'-Methylpropiophenone	Ketones	5337-93-9	C10H12O				0	0	12555727	0	0	0	501451	0	0	0	0	0	0	0	861952	0	0	284603
1,3-Cyclopentanedione, 4-methyl-5-pentyl-	Ketones	57157-05-8	C11H18O2				0	0	0	0	0	0	0	0	0	217761	0	0	0	0	0	0	0	0
2-Hexanone, 4-methyl-	Ketones	105-42-0	C7H14O				0	0	0	0	6042902	0	0	0	0	0	195178	0	0	0	166302	0	149078	15086014
4-Hexanoylresorcinol	Ketones	3144-54-5	C12H16O3				0	0	0	0	0	0	0	0	0	0	0	86217	0	0	0	0	0	0
2-Butanone, 4-cyclohexyl-	Ketones	2316-85-0	C10H18O				0	1723197	3061742	0	0	543914	0	704414	590254	0	0	0	0	1260363	0	0	980599	636850
1-Butanone, 1-(4-fluorophenyl)-	Ketones	582-83-2	C10H11FO				0	0	0	0	0	0	0	0	0	0	0	0	421787	0	0	0	0	0
Ethanone, 1-(4-fluorophenyl)-	Ketones	403-42-9	C8H7FO				0	0	0	0	0	0	0	0	0	235062	0	0	0	0	374282	0	0	0
2-Butanone, 4-(dimethylamino)-3-methyl-	Ketones	22104-62-7	C7H15NO				1406573	0	0	0	0	0	0	0	0	0	0	0	0	0	0	0	0	0
4'-Phenylpropiophenone	Ketones	37940-57-1	C15H14O				0	0	0	0	0	77722	0	0	0	0	0	0	0	0	0	0	0	0
4-Propylcyclohexanone	Ketones	40649-36-3	C9H16O				0	0	0	0	0	0	1724294	0	0	0	0	0	0	0	0	0	0	0
Benzenepentanoic acid, d-oxo-	Ketones	1501-05-9	C11H12O3				0	0	0	0	0	0	0	0	0	0	0	345792	0	0	6090479	0	0	2295891
1-Propanone, 1-(4-aminophenyl)-	Ketones	70-69-9	C9H11NO				0	184619629	0	0	0	0	0	0	0	0	0	0	0	0	0	0	0	0
2(1H)-Naphthalenone, octahydro-4a-methyl-7-(1-methylethyl)-, (4aa,7beta?????beta?????,8abeta?????beta?????)-	Ketones	54594-42-2	C14H24O				0	0	0	0	0	0	0	0	1207770	0	0	0	0	0	0	0	0	0
2(3H)-Naphthalenone,4,4a,5,6,7,8-hexahydro-4a-methyl-	Ketones	826-56-2	C11H16O				0	0	0	0	0	0	0	0	92591	514348	530664	0	0	0	0	0	0	0
4,4'-Diacetyl biphenyl	Ketones	787-69-9	C16H14O2				0	0	0	0	0	0	0	0	0	0	0	0	0	0	0	0	46773	0
6-Heptyn-2-one, 4,4-dimethyl-	Ketones	17520-15-9	C9H14O				1067952	0	1355554	0	0	0	0	0	0	0	0	1031565	0	0	1351099	0	0	0
2-Pentanone, 4,4-dimethyl-	Ketones	590-50-1	C7H14O				0	0	0	0	0	0	0	0	0	0	0	0	0	0	414548	0	0	0
Ethanone, 1-[4-(methylthio)phenyl]-	Ketones	1778-09-2	C9H10OS				0	0	1108087	0	0	0	0	0	0	0	0	0	0	0	0	0	0	0
Ethyl 4-[4-fluorophenyl]-2,4-dioxobutyrate	Ketones	31686-94-9	C12H11FO4				0	0	0	0	0	0	0	0	0	85077	0	0	0	0	0	0	0	0
Propionic acid, 3-(m-aminobenzoyl)-2-methyl-	Ketones	34270-86-5	C11H13NO3				0	0	0	0	0	0	0	0	0	574126	0	0	0	0	0	0	0	0
Methanone, (3,4-dimethoxyphenyl)-(5-oxotetrahydrofuran-3-yl)-	Ketones	62096-81-5	C13H14O5				0	0	0	0	0	0	0	0	0	0	0	0	0	133731	0	0	0	0
4-(3,4-Difluorophenyl)-4-oxobutanoic acid	Ketones	84313-94-0	C10H8F2O3				0	0	0	0	0	0	0	0	0	0	0	0	0	0	0	0	751238	327341
1,1-Di(isobutyl)acetone	Ketones	40264-43-5	C11H22O				234726	0	0	0	0	0	0	0	0	0	0	0	0	0	0	0	0	0
3-Isopropyl-4-methyl-1-pentyn-3-ol	Ketones	5333-87-9	C9H16O				0	0	0	0	0	678701	0	0	0	0	0	0	0	0	0	0	0	0
2-Butanone, 3-ethoxy-3-methyl-	Ketones	36687-99-7	C7H14O2				251976	0	0	0	0	0	0	0	0	0	0	0	0	0	0	0	0	0
3-Acetonylcyclopentanone	Ketones	75359-72-7	C8H12O2				0	0	0	0	0	0	0	0	0	0	0	0	750652	0	0	0	0	246798
2,5-Hexanedione, 3-acetyl-	Ketones	42781-07-7	C8H12O3				0	0	0	0	0	0	0	0	0	757445	0	0	0	0	0	0	0	0
2-Pentanone, 5-hydroxy-	Ketones	1071-73-4	C5H10O2				390374	748585	0	0	0	0	0	0	0	0	0	596187	0	0	0	0	0	411934
2,6-Heptanedione, 3-acetyl-	Ketones	29214-57-1	C9H14O3				0	0	737716	0	0	0	0	0	0	0	0	0	0	427507	0	0	0	0
3-Ethylcyclopentanone	Ketones	10264-55-8	C7H12O				0	1177877	0	0	685040	0	953335	0	0	0	0	0	0	0	0	0	0	0
Cyclohexanone, 3-ethyl-	Ketones	22461-89-8	C8H14O				0	0	0	0	0	0	0	292422	0	0	0	0	0	0	0	0	0	0
2-Heptanone, 3-propylidene-	Ketones	32064-70-3	C10H18O				0	0	0	0	0	0	0	0	0	0	437059	0	0	0	0	0	0	0
3-Nitro-1-phenyl-1-butanone	Ketones	7404-78-6	C10H11NO3				0	0	0	0	0	0	0	0	0	1649791	0	0	0	0	0	0	755671	0
3-Undecanone	Ketones	2216-87-7	C11H22O				0	0	0	0	0	0	0	0	0	0	477334	0	1347358	0	636918	0	0	0
Ethanone, 1-(3-hydroxyphenyl)-	Ketones	121-71-1	C8H8O2				107987	0	0	0	786651	0	0	0	0	0	0	0	0	0	0	2123329	0	0
1-Propanone, 3-chloro-1-phenyl-	Ketones	936-59-4	C9H9ClO				0	0	0	0	0	0	0	266840	0	0	0	0	0	0	0	0	0	0
2-Butanone, 3-methoxy-3-methyl-	Ketones	36687-98-6	C6H12O2				0	0	0	0	0	0	0	0	0	0	0	0	0	0	0	0	1354708	0
2-Hexanone, 3-methyl-	Ketones	2550-21-2	C7H14O				0	0	241588	0	0	0	0	0	0	0	0	0	0	0	0	0	0	0
Cyclopentanone, 3-methyl-	Ketones	1757-42-2	C6H10O				0	0	0	0	0	0	0	0	213594	0	0	0	0	0	0	0	0	0
2-Heptanone, 3-methyl-	Ketones	2371-19-9	C8H16O				0	0	0	0	0	0	0	270163604	0	0	0	0	0	0	0	0	0	0
Ethanone, 1-(3-methylphenyl)-	Ketones	585-74-0	C9H10O				462640	0	394893	348259	377453	0	835162	0	648043	0	1098550	592095	759633	0	619538	0	586115	499036
3-Hexanone, 5-hydroxy-2-methyl-	Ketones	59357-07-2	C7H14O2				0	0	0	0	0	0	0	0	0	0	0	0	0	0	0	1467997	0	0
3-Cyclopropyl-3-oxopropanenitrile	Ketones	118431-88-2	C6H7NO				0	0	0	0	1140408	0	0	0	0	2090675	4875270	1204985	0	0	0	0	0	359038
1-Cyclohexanone, 3-butyl-3-methyl-	Ketones	51756-29-7	C11H20O				0	0	1089184	0	0	0	0	0	0	0	0	0	0	0	0	0	0	0
3-Buten-1-one, 1,4-diphenyl-	Ketones	32363-55-6	C16H14O				0	0	0	0	0	0	0	0	0	0	0	0	0	0	0	0	0	1056177
1-Propanone, 1-(3-pyridinyl)-	Ketones	1570-48-5	C8H9NO				0	0	0	0	0	170515	0	0	0	0	0	0	0	0	0	0	0	0
2,4(1H,3H)-Quinolinedione, 3-benzoyl-3-(phenylmethyl)-	Ketones	70611-42-6	C23H17NO3				0	0	0	0	0	0	0	0	0	0	0	0	0	0	63307903	0	0	0
Benzenebutanoic acid, gamma-oxo-	Ketones	2051-95-8	C10H10O3				527382	0	0	0	0	205325	200725	0	0	1491355	0	0	0	0	0	0	0	0
Octan-2-one, 3,6-dimethyl-	Ketones	118452-32-7	C10H20O				0	0	0	0	0	0	0	0	0	0	0	0	0	0	0	753592	0	0
3',5'-Dihydroxyacetophenone	Ketones	51863-60-6	C8H8O3				0	0	0	0	0	0	0	0	0	0	718352	51547	0	0	0	0	0	0
3,5-Dimethyl-2-octanone	Ketones	19781-14-7	C10H20O				0	0	0	0	0	0	0	829863	0	0	0	0	0	0	0	0	0	0
2-Butanone, 3,4-epoxy-3-ethyl-	Ketones	17257-82-8	C6H10O2				0	1985406	0	0	0	0	0	0	0	424472	648166	0	0	0	0	324902	0	0
3,4-Diacetylfurazan	Ketones	6102-98-3	C6H6N2O3				216035377	0	0	0	0	0	0	0	0	0	0	0	2410799	0	0	0	0	0
2-Hexanone, 3,4-dimethyl-	Ketones	19550-10-8	C8H16O				0	0	0	0	0	27506857	0	0	0	0	0	0	0	0	0	0	0	0
3,3-Dimethyl-2,4-pentane dione	Ketones	3142-58-3	C7H12O2				1056479	404861	251062	803874	1358715	0	736479	735307	1268672	2768517	1819769	569369	1320540	1354887	3171989	1135697	2686892	1056947
Benzenehexanenitrile, beta?????beta?????,beta?????beta?????-dimethyl-e-oxo-	Ketones	62623-62-5	C14H17NO				0	0	0	0	0	0	0	4263593	232172	6446264	0	0	0	720190	432736	0	0	0
1,3-Cyclopentanedione, 2-isopentyl-	Ketones	827-03-2	C10H16O2				268312	516798	308567	0	0	277725	258017	368356	138165	740250	624447	433372	392317	365002	0	0	0	0
Cyclohexanone, 2-isobutyl-	Ketones	4668-64-8	C10H18O				0	0	0	0	0	0	0	0	250576	7408244	0	0	0	0	0	0	0	290472
Cycloheptanone, 2-ethyl-	Ketones	3183-41-3	C9H16O				0	0	0	0	0	357952	0	0	0	0	0	0	0	0	0	0	0	0
Cyclobutanone, 2-ethyl-	Ketones	10374-14-8	C6H10O				0	0	0	0	0	0	0	0	0	209471	0	0	0	0	0	200280	0	0
Cyclohexanone, 2-ethyl-2-propyl-	Ketones	55283-56-2	C11H20O				0	0	0	0	0	0	0	0	0	0	0	363752	0	0	0	0	0	0
Benzoic acid, 3-methyl-, 2-oxo-2-phenylethyl ester	Ketones	55153-20-3	C16H14O3				501344	560059	519431	0	0	0	0	0	0	0	199524	120029	386223	148352	370678	0	0	318323
Benzoic acid, 3-fluoro-, 2-oxo-2-phenylethyl ester	Ketones	55153-23-6	C15H11FO3				0	0	0	0	0	0	0	0	1125456	2324287	456488	1557669	0	0	1829358	726326	677766	0
Cyclopentanone, 2-octyl-	Ketones	40566-23-2	C13H24O				0	0	0	0	0	0	0	0	0	3197386	0	0	0	0	0	0	0	0
Cyclohexanone, 2-octyl-	Ketones	6814-21-7	C14H26O				508812	0	1401649	0	0	380985	0	0	0	3483434	0	0	0	0	0	0	0	0
1-Pentanone, 1-(2-thienyl)-	Ketones	53119-25-8	C9H12OS				0	0	0	0	0	0	0	0	0	0	0	85058	0	0	0	0	0	0
2-Pentanone, 3,3,4,4-tetramethyl-	Ketones	865-66-7	C9H18O				0	0	0	0	0	0	0	0	0	0	0	0	2400263	0	0	0	0	0
2-Pentyn-4-one	Ketones	7299-55-0	C5H6O				0	0	0	0	0	0	0	0	339789	2681467	0	0	0	0	0	0	0	0
Amyl cyclopentenone	Ketones	4819-67-4	C10H18O				589458	4877395	629492	0	664145	0	1459102	0	129332	480138	3851635	185875	632946	711152	593903	327902	0	1172705
Cyclohexanone, 2-pentyl-	Ketones	32362-97-3	C11H20O				0	0	0	0	0	0	0	0	0	0	925947	0	0	0	0	0	0	0
Cyclobutanone, 2-(1,1-dimethylethyl)-	Ketones	4579-31-1	C8H14O				0	0	0	0	0	0	0	1065660	636170	226867	3920014	0	0	0	0	781621	194762	0
2-Tetradecanone	Ketones	2345-27-9	C14H28O				4719819	0	0	0	0	0	687800	1028004	0	0	0	0	0	0	0	0	0	0
ortho-Hydroxypropiophenone	Ketones	610-99-1	C9H10O2				0	0	0	0	0	0	0	553365	0	0	0	0	0	0	0	251043	0	206105
Ethanone, 1-(2-hydroxy-5-methoxyphenyl)-	Ketones	705-15-7	C9H10O3				283192	157905	461497	0	0	0	67437	64008	0	227439	232813	0	544628	101646	0	0	103996	0
2-Hydroxy-iso-butyrophenone	Ketones	7473-98-5	C10H12O2				0	0	0	0	0	1296797	0	0	0	0	0	0	0	0	2364977	0	0	1155873
1-Butanone, 2-hydroxy-1-phenyl-	Ketones	16183-46-3	C10H12O2				0	0	0	0	0	0	0	480582	0	0	0	0	0	0	0	0	0	0
1-Propanone, 2-chloro-1-(2,4-dimethylphenyl)-2-methyl-	Ketones	54965-53-6	C12H15ClO				0	0	0	0	0	702867	0	0	0	0	0	0	0	0	0	0	0	0
Propiophenone, 2'-methyl-	Ketones	2040-14-4	C10H12O				3100787	2273175	0	0	1194736	0	2773465	1354812	1804532	0	0	0	2988091	2702358	1492757	0	2343375	2396464
5-Undecanone, 2-methyl-	Ketones	50639-02-6	C12H24O				0	293367	0	0	0	0	0	0	0	0	0	0	0	0	0	0	0	0
2-Methyl-3-oxobutyronitrile	Ketones	4468-47-7	C5H7NO				0	0	0	0	0	0	0	4407568	0	0	0	0	0	0	0	0	0	0
3-Heptyn-2-ol, 2-methyl-	Ketones	763-19-9	C8H14O				0	0	1083985	0	0	0	0	0	0	0	0	0	0	0	0	0	0	0
1,3-Butanedione, 2-methyl-1-phenyl-	Ketones	6668-24-2	C11H12O2				0	401936	0	0	0	0	0	600822	333704	746331	1463828	0	0	1356598	1339476	386726	393141	809196
2-n-Hexylcyclopentanone	Ketones	13074-65-2	C11H20O				0	0	0	77738	0	0	0	0	0	0	0	0	0	0	0	0	1160028	0
[1,1'-Bicyclopentyl]-2-one	Ketones	4884-24-6	C10H16O				0	0	0	0	0	0	0	0	0	0	0	0	0	0	0	0	439761	0
Ethanone, 2-cyclopentyl-1-(1H-imidazol-4-yl)-	Ketones	69393-25-5	C10H14N2O				0	0	0	0	0	0	283317	0	0	0	0	0	0	0	0	0	0	0
2-n-Heptylcyclopentanone	Ketones	137-03-1	C12H22O				4711819	0	143675	0	0	4976623	0	0	0	248877	0	542983	166783	0	0	0	0	0
4'-Fluorovalerophenone	Ketones	29114-66-7	C11H13FO				0	0	0	0	0	0	0	0	276106	333914	0	0	0	0	0	0	0	0
2-Butanone, 3,3-dimethyl-1-thiocyanato-	Ketones	57518-71-5	C7H11NOS				0	0	0	0	0	0	0	0	0	941300	0	0	0	846824	0	0	0	0
Cyclohexanone, 2-butyl-	Ketones	1126-18-7	C10H18O				644699	545054	908427	0	0	632949	0	0	0	672712	0	649630	1309862	583429	0	0	0	0
Cyclohexanone, 2-propyl-	Ketones	94-65-5	C9H16O				0	0	0	0	0	0	0	0	0	0	185118	0	0	0	0	0	0	0
2,7-Octanedione	Ketones	1626-09-1	C8H14O2				0	0	0	0	0	0	0	0	0	0	0	0	0	0	0	0	0	289761
Resorcinol, 2-acetyl-	Ketones	699-83-2	C8H8O3				140221	83285	145772	0	0	0	0	66481	137869	82890	602495	272251	142122	207077	829712	217008	0	67131
2',6'-Dihydroxy-3'-methylacetophenone	Ketones	29183-78-6	C9H10O3				63651903	410814	442287	0	0	0	0	62229752	48603500	250652705	332917	570541	354827	221438329	240030198	0	20123440	21929859
3-Heptanone, 2,6-dimethyl-	Ketones	19549-83-8	C9H18O				0	0	0	0	0	0	0	0	0	0	0	0	0	5625087	0	0	0	0
3,6-Heptanedione	Ketones	1703-51-1	C7H12O2				0	0	0	181550	0	0	419588	490735	0	0	459120	395369	0	0	392398388	322644	0	0
2,5-Cyclohexadiene-1,4-dione, 2,5-bis(1,1-dimethylpropyl)-	Ketones	4584-63-8	C16H24O2				0	0	0	0	0	0	0	0	0	0	4326158	3496018	0	0	4215351	0	0	0
Ethanone, 1-(2,5-dihydroxyphenyl)-	Ketones	490-78-8	C8H8O3				0	0	0	0	0	0	0	0	0	0	0	0	115043	0	0	0	0	0
Ethanone, 1-(2,5-dimethylphenyl)-	Ketones	2142-73-6	C10H12O				0	0	0	0	0	0	0	0	0	236424	177160	0	0	0	0	0	0	0
2,4-Nonanedione	Ketones	6175-23-1	C9H16O2				0	0	341895	0	0	0	1241402	883427	0	661993	499755	1406517	0	0	449266	189533	0	722012
Cyclopentanone, 2,4-dimethyl-	Ketones	1121-33-1	C7H12O				0	0	0	0	0	0	0	0	0	0	0	0	235164	0	0	0	0	0
3-Heptanone, 2,4-dimethyl-	Ketones	18641-71-9	C9H18O				0	0	0	0	0	0	0	0	0	0	0	0	0	0	559340	0	0	0
Ethanone, 1-(2,4,6-trimethylphenyl)-	Ketones	1667-01-2	C11H14O				96967	116011	110307	0	0	0	0	0	0	0	0	174911	0	0	0	0	0	0
2',3',4',5',6'-Pentafluoroacetophenone	Ketones	652-29-9	C8H3F5O				0	0	0	0	0	66936	0	0	0	0	0	0	0	0	0	0	0	0
1H-Inden-1-one, 2,3,4,5,6,7-hexahydro-	Ketones	22118-00-9	C9H12O				2468952	0	0	0	0	0	0	0	0	0	0	0	0	0	0	610238	0	0
Cyclobutanone, 2,3,3,4-tetramethyl-	Ketones	53907-62-3	C8H14O				0	0	0	0	0	0	0	0	0	0	0	0	0	0	0	0	0	400041
a,a-Dichloroacetophenone	Ketones	2648-61-5	C8H6Cl2O				0	0	0	0	0	0	0	260609	0	0	0	0	0	0	0	0	0	0
2,2-Dimethyl-3-heptanone	Ketones	19078-97-8	C9H18O				1452163	2267968	0	0	889696	3091897	0	0	1369503	0	0	176486	1858879	0	0	0	0	0
10-Undecen-4-one, 2,2,6,6-tetramethyl-	Ketones	42565-49-1	C15H28O				0	0	0	0	0	0	0	0	0	0	0	0	0	0	0	0	1640156	0
3,4-Hexanedione, 2,2,5-trimethyl-	Ketones	20633-03-8	C9H16O2				0	0	1143319	0	0	0	0	0	0	0	0	0	0	0	0	0	0	0
2,2,5,5-Tetramethyl-3-hexanone	Ketones	868-91-7	C10H20O				122694	0	0	0	0	0	0	0	115455	0	0	0	0	0	178170	0	0	0
Cyclopentanone, 2,2,4-trimethyl-	Ketones	28056-54-4	C8H14O				0	567276	724425	0	0	0	0	0	0	0	0	0	556109	0	0	0	0	0
Cyclobutanone, 2,2,4,4-tetramethyl-	Ketones	4298-75-3	C8H14O				0	0	0	0	0	0	0	0	0	0	0	0	212793	0	151930	0	0	0
Cyclobutanone, 2,2,3-trimethyl-	Ketones	1449-49-6	C7H12O				0	0	0	0	0	0	0	0	0	0	0	0	0	0	0	0	1837471	0
Ethanone, 2,2,2-trifluoro-1-phenyl-	Ketones	434-45-7	C8H5F3O				841237	0	0	0	0	0	1786239	0	0	0	0	1659928	0	0	0	0	0	2285572
2,15-Hexadecanedione	Ketones	18650-13-0	C16H30O2				0	0	0	0	0	0	0	0	1054507	0	0	0	0	0	0	0	0	0
2-(Methylthio)acetophenone	Ketones	5398-93-6	C9H10OS				0	0	0	0	0	2434009	0	0	0	0	0	0	0	0	0	0	0	0
a-Oxo-2-furanacetic acid	Ketones	1467-70-5	C6H4O4				0	0	0	0	0	0	0	0	0	0	0	0	0	0	0	0	0	347371
Benzedrone	Ketones	1797979-43-1	C17H19NO				0	0	0	0	0	0	0	0	0	0	0	0	475970	0	0	0	0	0
2-Acetonylcyclopentanone	Ketones	60415-94-3	C8H12O2				0	0	0	0	0	27967277	13069107	0	0	0	0	0	0	0	0	10659142	0	0
2-Acetonylcyclohexanone	Ketones	6126-53-0	C9H14O2				0	0	0	0	0	0	0	0	3142636	0	0	2970291	4316877	0	0	0	2856291	0
Pyrazine-2-carboxylic acid, 2-(2,5-dimethylphenyl)-2-oxoethyl ester	Ketones	296883-96-0	C15H14N2O3				721667	0	0	0	0	0	0	0	0	0	0	0	0	0	0	0	0	0
2(1H)-Naphthalenone, 3,5,6,7,8,8a-hexahydro-5,7,7-trimethyl-	Ketones	75314-20-4	C13H20O				0	0	0	0	0	0	0	0	0	0	0	0	0	0	0	53631	0	0
2-Propanone, 1-(1-methylethoxy)-	Ketones	42781-12-4	C6H12O2				0	1182398	0	0	1509982	0	0	0	0	0	0	0	0	0	0	0	0	137986502
Borinic acid, diethyl-, 1-ethynylcyclohexyl ester	Ketones	55848-34-5	C12H21BO				0	0	0	0	0	0	0	0	0	0	0	0	341979	0	0	0	0	0
1-Octanone, 1-(4-hydroxyphenyl)-	Ketones	2589-73-3	C14H20O2				0	0	0	566696	0	0	0	0	0	0	0	0	0	0	0	0	0	0
1-Octyn-3-ol, 3-methyl-	Ketones	23580-51-0	C9H16O				0	0	0	0	0	1278434	0	0	0	0	0	0	0	0	0	0	0	0
1-Pentyne, 3-ethyl-3-methoxy-	Ketones	53941-20-1	C8H14O				0	0	0	0	0	0	0	0	0	0	0	0	0	0	0	2950373	0	0
1-Decalone (cis-trans)	Ketones	4832-16-0	C10H16O				0	0	2951665	256921	207230	2739773	1196512	0	0	5351230	0	0	0	0	0	2353346	0	0
1-Adamantyl bromomethyl ketone	Ketones	5122-82-7	C12H17BrO				0	0	0	0	0	0	0	0	0	0	0	0	0	0	59361	0	0	0
Methylthio-2-propanone	Ketones	14109-72-9	C4H8OS				238277	148862	273845	0	0	749183	0	327895	228152	237870	1006641	357258	340442	232640	547426	0	0	0
1-Cyclohexyl-3-ethoxy-butan-2-one	Ketones	74897-69-1	C12H22O2				3057936	4518351	5698098	0	0	0	0	0	0	0	0	0	0	0	1824669	554898	696101	0
2-Propanone, 1-cyclopropyl-	Ketones	4160-75-2	C6H10O				0	24417241	0	0	0	0	0	0	0	0	0	0	0	0	0	0	0	0
1-Propanone, 1-cyclopropyl-	Ketones	6704-19-4	C6H10O				0	320311	505584	0	0	0	0	0	0	0	2061883	0	784933	0	0	0	321224	360388
1-Propanone, 2-methyl-1-[2-(1-methylethyl)cyclopropyl]-	Ketones	56259-15-5	C10H18O				0	0	0	0	0	0	0	0	0	0	783748	0	0	0	0	0	0	0
n-Octyl phenyl ketone	Ketones	6008-36-2	C15H22O				0	0	0	0	0	293402	0	0	0	0	0	0	0	0	0	0	0	0
a-PBP	Ketones	13415-82-2	C14H19NO				0	0	0	0	0	0	0	0	0	0	0	0	0	0	147173	0	0	0
1,4-Pentanedione, 1-phenyl-	Ketones	583-05-1	C11H12O2				0	0	0	0	0	239579	0	0	0	0	0	0	0	0	0	0	0	0
1-Amino-3,3-dimethyl-2-butanone	Ketones	82962-91-2	C6H13NO				0	0	0	0	0	0	0	0	0	0	1680451	0	0	0	0	0	0	0
Ethanone, 1,1'-(1,4-phenylene)bis-	Ketones	1009-61-6	C10H10O2				214651	321851	257818	87728	272135	629623	936153	1004930	238267	1082719	274710	0	0	1312900	133450	141135	876725	0
1,6-Hexanedione, 1,6-diphenyl-	Ketones	3375-38-0	C18H18O2				0	0	0	0	0	0	0	0	0	0	0	0	0	0	0	0	221008	0
1,3-Cyclopentanedione	Ketones	3859-41-4	C5H6O2				379333	0	0	0	0	0	341938	0	0	0	346900	275963	463625	0	0	0	0	0
1,3-Cyclohexanedione, 2,2,5,5-tetramethyl-	Ketones	702-50-1	C10H16O2				0	244441	0	0	111459	0	161212	0	146764	0	0	224031	242092	0	0	0	0	137545
1,2-Cyclooctanedione	Ketones	3008-37-5	C8H12O2				0	0	0	0	0	0	0	500401	0	0	0	0	0	0	0	0	0	0
o-Diacetylbenzene	Ketones	704-00-7	C10H10O2				0	0	0	0	0	0	0	0	0	0	0	0	0	634822	0	0	0	0
2-Propanone, 1,1-dichloro-	Ketones	513-88-2	C3H4Cl2O				0	0	2188951	0	0	0	0	0	0	0	0	0	1792103	0	0	0	0	0
2-Propanone, 1,1,1-trifluoro-	Ketones	421-50-1	C3H3F3O				0	0	0	0	0	0	440884	644322	0	1079593	0	632781	0	1488488	0	0	0	0
2-Butanone, 1,1,1-trifluoro-	Ketones	381-88-4	C4H5F3O				0	0	0	0	0	0	0	0	0	1789725	2944524	1093627	0	0	0	0	1295813	1458709
1-(1,3-Oxazol-2-yl)ethan-1-one	Ketones	77311-07-0	C5H5NO2				0	0	0	0	0	0	0	0	0	0	0	1629494	0	0	0	0	0	0
4'-Ethylpropiophenone	Ketones	27465-51-6	C11H14O				0	0	0	0	0	0	0	0	0	0	0	917124	0	0	0	0	0	0
p-Octylacetophenone	Ketones	10541-56-7	C16H24O				0	0	0	0	0	0	0	0	0	43742	0	0	0	75896	0	0	0	0
Ethanone, 1-(4-cyclohexylphenyl)-	Ketones	18594-05-3	C14H18O				0	0	0	0	0	0	0	0	0	0	0	0	0	0	106272	0	0	0
4-fluoro PV8	Ketones	1632539-48-0	C17H24FNO				0	0	0	0	0	0	0	0	0	0	0	0	0	0	0	152350	0	0
Ethanone, 1-(3-ethylcyclobutyl)-	Ketones	56335-71-8	C8H14O				0	272818	0	0	140997	314694	0	0	0	0	0	0	0	0	1050697	0	529083	351205
Ethanone, 1-(3-hydroxy-4-methoxyphenyl)-	Ketones	6100-74-9	C9H10O3				0	0	0	0	0	0	0	0	0	233092	0	0	0	0	0	0	0	0
3,5-di-tert-Butyl-4-hydroxyacetophenone	Ketones	14035-33-7	C16H24O2				0	0	0	0	0	0	175305	71049	0	71358	95713	0	0	45096	48275	92389	95016	0
1-(3,5-Dimethyl-1H-pyrazol-4-yl)ethanone	Ketones	1123-48-4	C7H10N2O				0	0	0	0	0	0	0	0	0	0	0	0	0	0	1130487	0	0	0
3-Phenyl-4-hydroxyacetophenone	Ketones	21424-82-8	C14H12O2				0	0	0	0	0	0	0	0	35330	56820	0	0	0	0	0	0	0	0
Ethanone, 1-(2-hydroxy-6-methoxyphenyl)-	Ketones	703-23-1	C9H10O3				122293	146513	0	0	0	0	0	231673	0	1527624	2067623	0	273092	526525	0	0	327164	145340
4,5-Dimethoxy-2-hydroxyacetophenone	Ketones	20628-06-2	C10H12O4				0	0	0	0	40697	0	0	0	105402	116650	115585	0	0	241186	0	0	35471	0
Ethanone, 1-(2-methylcyclopropyl)-	Ketones	930-56-3	C6H10O				0	0	0	0	0	0	7688537	0	0	0	0	0	0	0	0	0	0	0
1,3-Butanedione, 1-(2-furanyl)-	Ketones	25790-35-6	C8H8O3				0	0	0	0	0	0	0	0	0	0	0	0	548169	0	0	0	0	0
2',4'-Dihydroxy-3'-methylacetophenone	Ketones	10139-84-1	C9H10O3				168109	0	0	0	0	0	0	0	0	556873	0	0	206153	172610	0	0	0	0
2',4'-Dihydroxy-3'-methylpropiophenone	Ketones	63876-46-0	C10H12O3				0	0	0	0	0	0	0	0	0	0	464659	0	0	0	0	0	0	0
1-(2,4,5-Trimethoxyphenyl)propan-1-one	Ketones	3904-18-5	C12H16O4				0	0	0	0	0	0	0	0	0	0	0	0	0	0	0	55551	0	0
1-(2,3-Dimethylphenyl)ethanone	Ketones	2142-71-4	C10H12O				0	0	0	0	0	0	0	0	265342	0	0	141957	0	212329	0	0	0	169444
Ethanone, 1-(2,3,4-trimethylphenyl)-	Ketones	1467-36-3	C11H14O				0	0	0	0	0	0	0	193265	0	0	0	0	0	0	0	0	0	0
Ethanone, 1-(2,2-dimethylcyclopentyl)-	Ketones	3664-75-3	C9H16O				0	0	0	0	0	0	0	0	0	0	0	0	0	0	0	0	597521	0
1-Pentanone, 1-(1H-imidazol-4-yl)-	Ketones	69393-15-3	C8H12N2O				1185469	979717	1132424	0	0	496686	478962	602924	613171	1423714	2138918	1115998	1094362	0	1218826	0	0	0
1-(1H-Imidazol-2-yl)-ethanone	Ketones	53981-69-4	C5H6N2O				0	0	0	0	0	0	0	0	0	0	0	0	0	0	0	0	3359397	0
1-(1,3-Dimethyl-1H-pyrazol-4-yl)ethanone	Ketones	52773-23-6	C7H10N2O				0	0	0	0	0	0	0	0	70655	0	0	0	0	0	0	0	0	0
(R)-(+)-3-Methylcyclopentanone	Ketones	6672-30-6	C6H10O				0	0	0	0	0	0	0	0	0	0	0	0	0	0	0	0	242670	289091
Cycloheptanone, 4-methyl-, (R)-	Ketones	13609-59-1	C8H14O				4464282	0	0	0	0	0	0	0	0	0	1686737	0	0	0	0	0	0	0
Cyclohexanone, 3-methyl-, (R)-	Ketones	13368-65-5	C7H12O				0	0	0	79258299	0	0	0	0	0	0	0	0	0	0	0	0	0	0
2(1H)-Naphthalenone, octahydro-4a,5-dimethyl-, (4aa,5a,8abeta?????beta?????)-	Ketones	51557-64-3	C12H20O				0	0	311714	0	0	0	0	0	0	0	0	0	0	0	0	0	0	0
3-Penten-2-one, 4-methoxy-	Ketones	2845-83-2	C6H10O2				0	0	0	0	0	320221	0	0	0	0	0	0	0	0	0	0	0	0
1-Hepten-3-one	Ketones	2918-13-0	C7H12O				486980	551988	622112	171636	137698	200850	0	415595	384223	380789	0	308545	732388	290931	470942	0	274550	340506
2-Pentanone, 5-methoxy-	Ketones	17429-04-8	C6H12O2				0	0	0	0	0	0	0	0	152635	0	239354	0	126803	0	0	0	0	0
2-Acetoxy-5-hydroxyacetophenone	Ketones	144152-29-4	C10H10O4				0	0	0	0	0	0	0	0	0	0	0	0	176141	0	0	0	0	0
1-Phenyl-1,4-nonanedione	Ketones	117937-13-0	C15H20O2				98430	170929	0	0	0	0	0	0	0	0	0	164856	0	0	0	0	0	0
Egomaketone	Ketones	59204-74-9	C10H12O2				0	0	0	0	0	0	0	0	0	0	0	0	0	1011092	0	0	0	0
Dispiro[2.1.2.2]nonan-8-one	Ketones	74685-57-7	C9H12O				1119416	0	0	0	0	0	0	0	0	0	0	0	0	0	0	0	0	0
5-Cyanopent-1-ene-3-one	Ketones	71159-57-4	C6H7NO				1118174	782830	2373065	1108039	0	0	0	9687213	0	0	0	0	1062089	0	0	629837	2620003	0
Propiolamide	Organic acids and derivatives	7341-96-0	C3H3NO				0	0	710681	0	0	0	0	0	0	0	0	0	0	0	0	0	0	0
Urea, 2-propenyl-	Organic acids and derivatives	557-11-9	C4H8N2O				0	0	0	1037358	0	0	0	0	0	0	0	0	0	0	0	0	0	0
[truncated: 731 more rows]
